# Supplementary material for: 2-Ureido-1,3-thia­zol-3-ium dihydrogen phosphate
Source: Acta Crystallogr Sect E Struct Rep Online. 2011 Jun 11;67(Pt 7):o1607. doi: 10.1107/S1600536811021337 (PMC3151748; doi:10.1107/S1600536811021337)
Supplement: Supplementary file 1 [file e-67-o1607-sup1.cif]

##############################################################################
#                                                                            #
# This CIF contains the data in a paper accepted for publication in          #
# Acta Crystallographica Section E. It conforms to the requirements of       #
# Notes for Authors for Acta Crystallographica Section E, and has been       #
# peer reviewed under the auspices of the IUCr Commission on Journals.       #
#                                                                            #
# Full details of the Crystallographic Information File format               #
# are given in the paper "The Crystallographic Information File (CIF):       #
# a New Standard Archive File for Crystallography" by S. R. Hall, F. H.      #
# Allen and I. D. Brown [Acta Cryst. (1991), A47, 655-685].                  #
#                                                                            #
# The current version of the core CIF dictionary is obtainable from          #
# ftp://ftp.iucr.org/pub/cif_core.dic.                                       #
#                                                                            #
# Software is freely available for graphical display of the structure(s)     #
# in this CIF. For information consult the CIF software page                 #
# http://www.iucr.org/resources/cif/software.                                #
#                                                                            #
# This file may be used for bona fide research purposes within the           #
# scientific community so long as proper attribution is given to the journal # 
# article from which it was obtained.                                        #
#                                                                            #
##############################################################################
data_I
_audit_creation_method     SHELXL-97
_chemical_name_systematic
;
2-ureido-1,3-thiazol-3-ium dihydrogen phosphate
;
_chemical_name_common     'N-1,3-thiazol-2-yl-urea phosphate'
_chemical_formula_moiety     'C4 H6 N3 O S +, H2 O4 P -'
_chemical_formula_sum     'C4 H8 N3 O5 P S'
_chemical_formula_iupac     'C4 H6 N3 O S +, H2 P O4 -'
_chemical_formula_weight     241.16
_chemical_melting_point     ?
_symmetry_cell_setting     monoclinic
_symmetry_space_group_name_H-M     'P 21/c'
_symmetry_space_group_name_Hall     '-P 2ybc'
loop_
    _symmetry_equiv_pos_as_xyz
    'x, y, z'
    '-x, y+1/2, -z+1/2'
    '-x, -y, -z'
    'x, -y-1/2, z-1/2'
_cell_length_a     11.9038(11)
_cell_length_b     9.7936(10)
_cell_length_c     8.1914(12)
_cell_angle_alpha     90.00
_cell_angle_beta     97.231(9)
_cell_angle_gamma     90.00
_cell_volume     947.37(19)
_cell_formula_units_Z     4
_cell_measurement_reflns_used     2646
_cell_measurement_theta_min     1.72
_cell_measurement_theta_max     27.99
_cell_measurement_temperature     293(2)
_exptl_crystal_description     block
_exptl_crystal_colour     colourless
_exptl_crystal_size_max     0.30
_exptl_crystal_size_mid     0.20
_exptl_crystal_size_min     0.20
_exptl_crystal_density_diffrn     1.691
_exptl_crystal_density_meas     ?
_exptl_crystal_density_method     'not measured'
_exptl_crystal_F_000     496
_exptl_absorpt_coefficient_mu     0.513
_exptl_absorpt_correction_type     empirical
_exptl_absorpt_process_details     '(SADABS; Bruker, 1999)'
_exptl_absorpt_correction_T_min     0.8614
_exptl_absorpt_correction_T_max     0.9044
_exptl_special_details
;
;
_diffrn_ambient_temperature     293(2)
_diffrn_radiation_type     MoK\a
_diffrn_radiation_wavelength     0.71073
_diffrn_radiation_source     'fine-focus sealed tube'
_diffrn_radiation_monochromator     graphite
_diffrn_measurement_device_type     'Siemens SMART CCD area-detector'
_diffrn_measurement_method     \w
_diffrn_reflns_number     2644
_diffrn_reflns_av_R_equivalents     0.0139
_diffrn_reflns_av_sigmaI/netI     0.0122
_diffrn_reflns_theta_min     1.72
_diffrn_reflns_theta_max     27.99
_diffrn_reflns_theta_full     27.99
_diffrn_measured_fraction_theta_max     0.984
_diffrn_measured_fraction_theta_full     0.984
_diffrn_reflns_limit_h_min     -14
_diffrn_reflns_limit_h_max     15
_diffrn_reflns_limit_k_min     -12
_diffrn_reflns_limit_k_max     10
_diffrn_reflns_limit_l_min     -10
_diffrn_reflns_limit_l_max     10
_refine_special_details
;
Refinement of <i>F</i>^2^ against ALL reflections. The weighted <i>R</i>-factor
<i>wR</i> and goodness of fit <i>S</i> are based on <i>F</i>^2^, conventional
<i>R</i>-factors <i>R</i> are based on <i>F</i>, with <i>F</i> set to zero for
negative <i>F</i>^2^. The threshold expression of <i>F</i>^2^ >
\s(<i>F</i>^2^) is used only for calculating <i>R</i>-factors(gt) <i>etc</i>.
and is not relevant to the choice of reflections for refinement.
<i>R</i>-factors based on <i>F</i>^2^ are statistically about twice as large
as those based on <i>F</i>, and <i>R</i>- factors based on ALL data will be
even larger.
;
_reflns_number_total     2239
_reflns_number_gt     1893
_reflns_threshold_expression     I>2\s(I)
_refine_ls_structure_factor_coef     Fsqd
_refine_ls_matrix_type     full
_refine_ls_R_factor_all     0.0467
_refine_ls_R_factor_gt     0.0383
_refine_ls_wR_factor_gt     0.1027
_refine_ls_wR_factor_ref     0.1091
_refine_ls_goodness_of_fit_ref     1.048
_refine_ls_restrained_S_all     1.048
_refine_ls_number_reflns     2239
_refine_ls_number_parameters     150
_refine_ls_number_restraints     0
_refine_ls_hydrogen_treatment     mixed
_refine_ls_weighting_scheme     calc
_refine_ls_weighting_details
         'calc w=1/[\s^2^(Fo^2^)+(0.0666P)^2^+0.4134P] where P=(Fo^2^+2Fc^2^)/3'
_atom_sites_solution_hydrogens     geom
_atom_sites_solution_primary     direct
_atom_sites_solution_secondary     difmap
_refine_ls_shift/su_max     0.001
_refine_ls_shift/su_mean     0.000
_refine_diff_density_max     0.578
_refine_diff_density_min     -0.430
_refine_ls_extinction_method     none
_refine_ls_extinction_coef     ?
loop_
    _atom_type_symbol
    _atom_type_description
    _atom_type_scat_dispersion_real
    _atom_type_scat_dispersion_imag
    _atom_type_scat_source
    C C 0.0033 0.0016 'International Tables Vol C Tables 4.2.6.8 and 6.1.1.4'
    H H 0.0000 0.0000 'International Tables Vol C Tables 4.2.6.8 and 6.1.1.4'
    N N 0.0061 0.0033 'International Tables Vol C Tables 4.2.6.8 and 6.1.1.4'
    O O 0.0106 0.0060 'International Tables Vol C Tables 4.2.6.8 and 6.1.1.4'
    P P 0.1023 0.0942 'International Tables Vol C Tables 4.2.6.8 and 6.1.1.4'
    S S 0.1246 0.1234 'International Tables Vol C Tables 4.2.6.8 and 6.1.1.4'
_computing_data_collection     'SMART-NT (Bruker, 1999)'
_computing_cell_refinement     'SAINT-NT (Bruker, 1999)'
_computing_data_reduction     'SAINT-NT (Bruker, 1999)'
_computing_structure_solution     'SHELXS97 (Sheldrick, 2008)'
_computing_structure_refinement     'SHELXL97 (Sheldrick, 2008)'
_computing_molecular_graphics     'XP within SHELXTL (Sheldrick, 2008)'
_computing_publication_material     'SHELXTL (Sheldrick, 2008)'
loop_
    _atom_site_type_symbol
    _atom_site_label
    _atom_site_fract_x
    _atom_site_fract_y
    _atom_site_fract_z
    _atom_site_U_iso_or_equiv
    _atom_site_adp_type
    _atom_site_calc_flag
    _atom_site_refinement_flags
    _atom_site_occupancy
    _atom_site_symmetry_multiplicity
    _atom_site_disorder_assembly
    _atom_site_disorder_group
    S S1 0.76064(4) 0.11536(5) 0.89426(7) 0.03929(16) Uani d . 1 1 . .
    O O1 0.93971(13) 0.18350(15) 0.7497(2) 0.0487(4) Uani d . 1 1 . .
    N N1 1.00646(16) 0.3959(2) 0.7104(3) 0.0450(4) Uani d . 1 1 . .
    C C1 0.93508(16) 0.30721(18) 0.7630(2) 0.0343(4) Uani d . 1 1 . .
    P P1 0.71692(4) 0.70375(4) 0.89068(5) 0.02801(15) Uani d . 1 1 . .
    N N2 0.84692(14) 0.36706(16) 0.8367(2) 0.0341(3) Uani d . 1 1 . .
    H H2 0.8438 0.4545 0.8448 0.061(8) Uiso calc R 1 1 . .
    C C2 0.76722(15) 0.29001(18) 0.8948(2) 0.0302(4) Uani d . 1 1 . .
    O O2 0.77229(12) 0.62295(13) 0.76649(16) 0.0368(3) Uani d . 1 1 . .
    N N3 0.68142(13) 0.34568(18) 0.9603(2) 0.0341(3) Uani d . 1 1 . .
    C C3 0.63845(18) 0.1230(2) 0.9884(3) 0.0456(5) Uani d . 1 1 . .
    H H3A 0.5988 0.0467 1.0173 0.076(9) Uiso calc R 1 1 . .
    O O3 0.66290(12) 0.61762(13) 1.01208(16) 0.0357(3) Uani d . 1 1 . .
    C C4 0.60814(17) 0.2511(2) 1.0144(3) 0.0414(4) Uani d . 1 1 . .
    H H4A 0.5446 0.2745 1.0636 0.062(8) Uiso calc R 1 1 . .
    O O4 0.62286(13) 0.79913(17) 0.80225(19) 0.0460(4) Uani d . 1 1 . .
    O O5 0.80967(14) 0.79873(16) 0.98184(19) 0.0457(4) Uani d . 1 1 . .
    H H1A 1.001(2) 0.483(3) 0.731(3) 0.042(6) Uiso d . 1 1 . .
    H H1B 1.054(3) 0.359(3) 0.660(3) 0.053(8) Uiso d . 1 1 . .
    H H3 0.676(2) 0.427(3) 0.969(3) 0.041(6) Uiso d . 1 1 . .
    H H4 0.633(3) 0.815(4) 0.710(5) 0.080(11) Uiso d . 1 1 . .
    H H5 0.800(3) 0.806(4) 1.077(4) 0.077(11) Uiso d . 1 1 . .
loop_
    _atom_site_aniso_label
    _atom_site_aniso_U_11
    _atom_site_aniso_U_22
    _atom_site_aniso_U_33
    _atom_site_aniso_U_12
    _atom_site_aniso_U_13
    _atom_site_aniso_U_23
    S1 0.0400(3) 0.0256(2) 0.0531(3) 0.00031(17) 0.0089(2) 0.00314(18)
    O1 0.0451(8) 0.0277(7) 0.0769(11) 0.0041(6) 0.0221(8) -0.0017(7)
    N1 0.0420(9) 0.0316(9) 0.0659(12) 0.0008(7) 0.0243(9) -0.0012(8)
    C1 0.0320(9) 0.0295(9) 0.0424(10) 0.0045(7) 0.0085(7) 0.0015(7)
    P1 0.0337(3) 0.0256(3) 0.0268(2) 0.00013(16) 0.01202(17) 0.00036(15)
    N2 0.0372(8) 0.0241(7) 0.0433(8) 0.0027(6) 0.0138(7) 0.0017(6)
    C2 0.0316(8) 0.0272(9) 0.0320(8) 0.0023(6) 0.0052(7) 0.0016(6)
    O2 0.0511(8) 0.0299(7) 0.0328(7) 0.0094(5) 0.0179(6) 0.0025(5)
    N3 0.0340(8) 0.0306(8) 0.0390(8) 0.0012(6) 0.0099(6) 0.0002(6)
    C3 0.0366(10) 0.0407(11) 0.0605(13) -0.0074(8) 0.0107(9) 0.0076(9)
    O3 0.0473(8) 0.0300(7) 0.0328(6) -0.0065(5) 0.0171(6) -0.0001(5)
    C4 0.0321(9) 0.0472(12) 0.0461(11) -0.0024(8) 0.0102(8) 0.0043(9)
    O4 0.0461(8) 0.0575(10) 0.0377(8) 0.0196(7) 0.0185(6) 0.0120(6)
    O5 0.0513(9) 0.0550(10) 0.0337(7) -0.0228(7) 0.0174(6) -0.0071(6)
_geom_special_details
;
 All esds (except the esd in the dihedral angle between two l.s. planes)
 are estimated using the full covariance matrix.  The cell esds are taken
 into account individually in the estimation of esds in distances, angles
 and torsion angles; correlations between esds in cell parameters are only
 used when they are defined by crystal symmetry.  An approximate (isotropic)
 treatment of cell esds is used for estimating esds involving l.s. planes.
;
loop_
    _geom_bond_atom_site_label_1
    _geom_bond_atom_site_label_2
    _geom_bond_site_symmetry_2
    _geom_bond_distance
    _geom_bond_publ_flag
    S1 C2 . 1.7122(18) ?
    S1 C3 . 1.732(2) ?
    O1 C1 . 1.218(2) ?
    N1 C1 . 1.324(3) ?
    N1 H1A . 0.87(3) ?
    N1 H1B . 0.82(3) ?
    C1 N2 . 1.403(2) ?
    P1 O2 . 1.5048(12) ?
    P1 O3 . 1.5083(13) ?
    P1 O5 . 1.5602(16) ?
    P1 O4 . 1.5642(15) ?
    N2 C2 . 1.345(2) ?
    N2 H2 . 0.8600 ?
    C2 N3 . 1.329(2) ?
    N3 C4 . 1.383(3) ?
    N3 H3 . 0.80(3) ?
    C3 C4 . 1.330(3) ?
    C3 H3A . 0.9300 ?
    C4 H4A . 0.9300 ?
    O4 H4 . 0.80(4) ?
    O5 H5 . 0.81(4) ?
loop_
    _geom_angle_atom_site_label_1
    _geom_angle_atom_site_label_2
    _geom_angle_atom_site_label_3
    _geom_angle_site_symmetry_1
    _geom_angle_site_symmetry_3
    _geom_angle
    _geom_angle_publ_flag
    C2 S1 C3 . . 89.80(10) ?
    C1 N1 H1A . . 121.0(16) ?
    C1 N1 H1B . . 113(2) ?
    H1A N1 H1B . . 126(3) ?
    O1 C1 N1 . . 125.79(19) ?
    O1 C1 N2 . . 119.90(17) ?
    N1 C1 N2 . . 114.29(17) ?
    O2 P1 O3 . . 114.27(8) ?
    O2 P1 O5 . . 107.05(9) ?
    O3 P1 O5 . . 110.65(8) ?
    O2 P1 O4 . . 110.48(8) ?
    O3 P1 O4 . . 107.43(8) ?
    O5 P1 O4 . . 106.73(10) ?
    C2 N2 C1 . . 121.12(16) ?
    C2 N2 H2 . . 119.4 ?
    C1 N2 H2 . . 119.4 ?
    N3 C2 N2 . . 121.65(17) ?
    N3 C2 S1 . . 111.93(14) ?
    N2 C2 S1 . . 126.41(14) ?
    C2 N3 C4 . . 113.74(18) ?
    C2 N3 H3 . . 120.7(19) ?
    C4 N3 H3 . . 125.5(18) ?
    C4 C3 S1 . . 111.84(15) ?
    C4 C3 H3A . . 124.1 ?
    S1 C3 H3A . . 124.1 ?
    C3 C4 N3 . . 112.69(18) ?
    C3 C4 H4A . . 123.7 ?
    N3 C4 H4A . . 123.7 ?
    P1 O4 H4 . . 112(3) ?
    P1 O5 H5 . . 110(3) ?
loop_
    _geom_torsion_atom_site_label_1
    _geom_torsion_atom_site_label_2
    _geom_torsion_atom_site_label_3
    _geom_torsion_atom_site_label_4
    _geom_torsion_site_symmetry_1
    _geom_torsion_site_symmetry_2
    _geom_torsion_site_symmetry_3
    _geom_torsion_site_symmetry_4
    _geom_torsion
    _geom_torsion_publ_flag
    O1 C1 N2 C2 . . . . 0.6(3) ?
    N1 C1 N2 C2 . . . . 179.39(19) ?
    C1 N2 C2 N3 . . . . -177.96(17) ?
    C1 N2 C2 S1 . . . . 1.6(3) ?
    C3 S1 C2 N3 . . . . -0.69(15) ?
    C3 S1 C2 N2 . . . . 179.74(18) ?
    N2 C2 N3 C4 . . . . -179.63(17) ?
    S1 C2 N3 C4 . . . . 0.8(2) ?
    C2 S1 C3 C4 . . . . 0.44(19) ?
    S1 C3 C4 N3 . . . . -0.1(3) ?
    C2 N3 C4 C3 . . . . -0.4(3) ?
loop_
    _geom_hbond_atom_site_label_D
    _geom_hbond_atom_site_label_H
    _geom_hbond_atom_site_label_A
    _geom_hbond_site_symmetry_A
    _geom_hbond_distance_DH
    _geom_hbond_distance_HA
    _geom_hbond_distance_DA
    _geom_hbond_angle_DHA
    N2 H2 O2 . 0.86 1.93 2.697(2) 147.9
    N3 H3 O3 . 0.80(3) 1.91(3) 2.710(2) 174(3)
    N1 H1A O1 2_756 0.87(3) 2.09(3) 2.898(2) 155(2)
    N1 H1B O5 2_746 0.82(3) 2.20(3) 3.007(2) 170(3)
    O5 H5 O2 4_576 0.81(4) 1.77(4) 2.546(2) 162(4)
    O4 H4 O3 4_575 0.80(4) 1.82(4) 2.613(2) 170(4)
_iucr_refine_instructions_details
;
TITL s1 in P2(1)/c
CELL  0.71073  11.9038   9.7936   8.1914   90.000   97.231   90.000
ZERR     4.00   0.0011   0.0010   0.0012    0.000    0.009    0.000
LATT   1
SYMM  - X, 1/2 + Y, 1/2 - Z
SFAC  C    H    N    O    P    S
UNIT  16   32   12   20   4    4
MERG   2
OMIT     9   9   0
OMIT     1   0   2
HTAB N2 O2
HTAB N3 O3
EQIV $1 -x+2, y+1/2, -z+3/2
EQIV $2 -x+2, y-1/2, -z+3/2
EQIV $3 x, -y+3/2, z+1/2
EQIV $4 x, -y+3/2, z-1/2
HTAB N1 O1_$1
HTAB N1 O5_$2
HTAB O5 O2_$3
HTAB O4 O3_$4
FMAP   2
PLAN   20
SIZE     0.20   0.20   0.30
ACTA
HTAB    2.00000
BOND   $H
CONF
LIST   4
L.S.   6
TEMP    20.00
WGHT    0.066600    0.413400
FVAR       1.00005
S1    6    0.760645    0.115362    0.894257    11.00000    0.03999    0.02557 =
         0.05310    0.00314    0.00892    0.00031
O1    4    0.939706    0.183496    0.749749    11.00000    0.04507    0.02767 =
         0.07692   -0.00174    0.02214    0.00414
N1    3    1.006465    0.395869    0.710394    11.00000    0.04195    0.03164 =
         0.06590   -0.00119    0.02430    0.00082
C1    1    0.935083    0.307207    0.763041    11.00000    0.03202    0.02950 =
         0.04238    0.00146    0.00849    0.00449
P1    5    0.716921    0.703755    0.890679    11.00000    0.03374    0.02557 =
         0.02683    0.00036    0.01202    0.00013
N2    3    0.846917    0.367056    0.836682    11.00000    0.03717    0.02406 =
         0.04331    0.00173    0.01380    0.00270
AFIX  43
H2    2    0.843771    0.454483    0.844827    11.00000    0.06100
AFIX   0
C2    1    0.767224    0.290009    0.894763    11.00000    0.03161    0.02716 =
         0.03202    0.00157    0.00521    0.00233
O2    4    0.772290    0.622954    0.766489    11.00000    0.05106    0.02994 =
         0.03279    0.00252    0.01794    0.00941
N3    3    0.681421    0.345677    0.960319    11.00000    0.03405    0.03059 =
         0.03902    0.00018    0.00992    0.00123
C3    1    0.638447    0.123002    0.988423    11.00000    0.03661    0.04069 =
         0.06052    0.00758    0.01069   -0.00739
AFIX  43
H3A   2    0.598802    0.046731    1.017334    11.00000    0.07586
AFIX   0
O3    4    0.662902    0.617623    1.012080    11.00000    0.04730    0.03001 =
         0.03284   -0.00007    0.01707   -0.00647
C4    1    0.608138    0.251108    1.014407    11.00000    0.03213    0.04723 =
         0.04608    0.00433    0.01017   -0.00239
AFIX  43
H4A   2    0.544553    0.274547    1.063617    11.00000    0.06250
AFIX   0
O4    4    0.622860    0.799125    0.802249    11.00000    0.04612    0.05747 =
         0.03769    0.01204    0.01848    0.01964
O5    4    0.809672    0.798735    0.981836    11.00000    0.05133    0.05501 =
         0.03374   -0.00709    0.01743   -0.02280
H1A   2    1.001454    0.482800    0.731027    11.00000    0.04221
H1B   2    1.053626    0.359256    0.659841    11.00000    0.05283
H3    2    0.676485    0.426587    0.968723    11.00000    0.04068
H4    2    0.633384    0.815046    0.709999    11.00000    0.07965
H5    2    0.800406    0.806292    1.077313    11.00000    0.07659
HKLF    4
REM  s1 in P2(1)/c
REM R1 =  0.0383 for   1893 Fo > 4sig(Fo)  and  0.0467 for all   2239 data
REM    150 parameters refined using      0 restraints
END
WGHT      0.0666      0.4134
REM Highest difference peak  0.578,  deepest hole -0.430,  1-sigma level  0.069
Q1    1   0.7622  0.2062  0.8952  11.00000  0.05    0.58
Q2    1   0.7579  0.6773  0.8142  11.00000  0.05    0.39
Q3    1   0.6785  0.6836  0.9766  11.00000  0.05    0.39
Q4    1   0.7077  0.1198  0.9484  11.00000  0.05    0.38
Q5    1   0.7393  0.6177  0.8466  11.00000  0.05    0.32
Q6    1   0.7156  0.7941  0.8968  11.00000  0.05    0.32
Q7    1   0.7263  0.6018  0.8785  11.00000  0.05    0.30
Q8    1   0.7662  0.0242  0.8923  11.00000  0.05    0.29
Q9    1   0.6162  0.7158  0.7813  11.00000  0.05    0.28
Q10   1   0.9529  0.1854  0.8365  11.00000  0.05    0.27
Q11   1   0.6698  0.5189  1.0008  11.00000  0.05    0.25
Q12   1   0.8872  0.3374  0.7973  11.00000  0.05    0.25
Q13   1   0.9398  0.2270  0.7246  11.00000  0.05    0.23
Q14   1   0.6140  0.1819  1.0227  11.00000  0.05    0.23
Q15   1   0.7663  0.5433  0.7734  11.00000  0.05    0.23
Q16   1   0.8224  0.4490  0.7977  11.00000  0.05    0.22
Q17   1   0.7872  0.6639  0.7191  11.00000  0.05    0.21
Q18   1   0.6426  0.6468  1.0755  11.00000  0.05    0.20
Q19   1   1.0047  0.4052  0.8059  11.00000  0.05    0.20
Q20   1   0.8188  0.3210  0.8967  11.00000  0.05    0.19
;
data_global
_journal_date_recd_electronic     2011-05-24
_journal_date_accepted     2011-06-02
_journal_name_full     'Acta Crystallographica, Section E'
_journal_year     2011
_journal_volume     67
_journal_issue      7
_journal_page_first     o1607
_journal_page_last     o1607
_journal_paper_category     QO
_journal_coeditor_code     DN2693
_publ_contact_author_name     'Kateryna Gubina'
_publ_contact_author_address
;Department of Chemistry
 Kiev Taras Shevchenko University
 01033 Kiev
 Ukraine
;
_publ_contact_author_email     katlig@univ.kiev.ua
_publ_contact_author_fax     '38044 494 23 79'
_publ_contact_author_phone     '38044 239 33 92'
_publ_section_title
;
2-Ureido-1,3-thiazol-3-ium dihydrogen phosphate
;
loop_
    _publ_author_name
    _publ_author_address
    'Kateryna Gubina'
;
National Taras Shevchenko University,
Department of Chemistry,
Volodymyrska Street 64, 01033 Kyiv, Ukraine
;
    'Iuliia Shatrava'
;
National Taras Shevchenko University,
Department of Chemistry,
Volodymyrska Street 64, 01033 Kyiv, Ukraine
;
    'Vladimir Ovchynnikov'
;
National Taras Shevchenko University,
Department of Chemistry,
Volodymyrska Street 64, 01033 Kyiv, Ukraine
;
    'Vladimir Amirkhanov'
;
National Taras Shevchenko University,
Department of Chemistry,
Volodymyrska Street 64, 01033 Kyiv, Ukraine
;
