# Supplementary material for: 2-Ureido-1,3-thia­zol-3-ium dihydrogen phosphate
Source: Acta Crystallogr Sect E Struct Rep Online. 2011 Jun 11;67(Pt 7):o1607. doi: 10.1107/S1600536811021337 (PMC3151748; doi:10.1107/S1600536811021337)
Supplement: Supplementary file 2 [file e-67-o1607-Isup2.hkl]

# 
# h,k,l, Fc-squared, Fo-squared, sigma(Fo-squared) and status flag 
# 
data_I
_shelx_title ' s1 in P2(1)/c' 
_shelx_refln_list_code          4 
_shelx_F_calc_maximum      148.44 
_exptl_crystal_F_000       496.00 
_reflns_d_resolution_high  0.7572 
 
loop_ 
 _symmetry_equiv_pos_as_xyz 
 'x, y, z' 
 '-x, y+1/2, -z+1/2' 
 '-x, -y, -z' 
 'x, -y-1/2, z-1/2' 
 
_cell_length_a    11.9038 
_cell_length_b     9.7936 
_cell_length_c     8.1914 
_cell_angle_alpha  90.000 
_cell_angle_beta   97.231 
_cell_angle_gamma  90.000 
 
_shelx_F_squared_multiplier     1.000 
 
loop_ 
 _refln_index_h 
 _refln_index_k 
 _refln_index_l 
 _refln_F_squared_calc 
 _refln_F_squared_meas 
 _refln_F_squared_sigma 
 _refln_observed_status 
   1   0   0      408.19      431.27      1.95 o 
   2   0   0    22033.78    18278.54     69.92 o 
   3   0   0     7597.29     8241.69     31.91 o 
   4   0   0     1737.55     1893.57      8.38 o 
   5   0   0     1267.39     1536.38      7.73 o 
   6   0   0      290.68      327.40      3.50 o 
   7   0   0      778.49      976.50      6.76 o 
   8   0   0      301.19      337.74      4.15 o 
   9   0   0       89.05       92.80      2.85 o 
  10   0   0      145.87      153.12      3.74 o 
  11   0   0       23.76       23.85      1.38 o 
  12   0   0        2.36        3.99      2.77 o 
  13   0   0      314.80      323.25      6.27 o 
  14   0   0       43.46       40.78      1.87 o 
  15   0   0        7.30       10.50      1.47 o 
   1   1   0        0.04        5.37      0.41 o 
   2   1   0     1948.52     2318.16      8.87 o 
   3   1   0     2580.00     2889.52     11.40 o 
   4   1   0       73.90      102.73      1.95 o 
   5   1   0      897.72     1084.60      6.19 o 
   6   1   0      517.18      586.74      4.72 o 
   7   1   0      164.40      195.93      3.09 o 
   8   1   0      383.08      396.26      4.64 o 
   9   1   0      261.28      290.36      4.23 o 
  10   1   0      395.84      428.34      5.62 o 
  11   1   0      868.95      901.93      8.71 o 
  12   1   0     1008.02     1082.89     10.18 o 
  13   1   0      126.13      128.86      4.48 o 
  14   1   0       62.99       61.54      2.69 o 
  15   1   0      126.21      120.88      4.97 o 
   1   2   0      109.07      125.03      1.79 o 
   2   2   0     1891.83     2163.42      8.87 o 
   3   2   0      550.49      625.49      4.07 o 
   4   2   0       25.33       33.05      1.63 o 
   5   2   0        3.35        0.49      1.55 o 
   6   2   0      503.02      653.41      5.21 o 
   7   2   0       26.10       37.93      1.47 o 
   8   2   0      146.83      146.69      3.26 o 
   9   2   0     1218.47     1322.78      9.52 o 
  10   2   0       88.01       84.50      3.09 o 
  11   2   0       45.24       42.00      2.04 o 
  12   2   0      189.19      192.60      4.80 o 
  13   2   0        4.52        5.13      2.77 o 
  14   2   0       27.07       25.80      1.55 o 
  15   2   0        6.06        3.83      3.34 o 
   2   3   0        3.81        0.65      1.14 o 
   3   3   0     2076.33     2005.09      8.79 o 
   4   3   0      164.53      176.56      2.36 o 
   5   3   0       17.67       30.44      1.47 o 
   6   3   0      403.43      409.61      3.91 o 
   7   3   0      167.02      150.19      2.69 o 
   8   3   0      268.04      258.86      3.66 o 
   9   3   0       62.30       57.31      2.28 o 
  10   3   0      190.98      175.18      3.66 o 
  11   3   0        0.21       -0.73      2.04 o 
  12   3   0       39.20       31.26      1.38 o 
  13   3   0       17.97       12.70      1.22 o 
  14   3   0       19.12       20.92      1.38 o 
  15   3   0        1.89       -2.85      2.85 o 
   3   4   0      172.74      202.77      2.52 o 
   4   4   0      659.76      695.90      4.97 o 
   5   4   0       96.67       69.44      1.95 o 
   6   4   0      134.42      149.05      2.77 o 
   7   4   0      518.85      456.42      4.72 o 
   8   4   0      331.22      325.28      4.31 o 
   9   4   0     1310.59     1250.98      9.20 o 
  10   4   0      650.90      623.29      6.67 o 
  11   4   0      217.11      201.06      4.31 o 
  12   4   0      292.58      267.81      5.21 o 
  13   4   0       91.18       88.40      3.58 o 
  14   4   0        0.41        0.57      2.52 o 
   3   5   0       17.15       11.80      0.65 o 
   4   5   0      189.20      200.09      2.85 o 
   5   5   0        6.43        6.19      0.73 o 
   6   5   0      109.42      117.14      2.60 o 
   7   5   0       35.59       35.74      1.38 o 
   8   5   0       52.81       50.55      2.28 o 
   9   5   0       12.58       13.11      1.06 o 
  10   5   0        7.26        5.45      1.06 o 
  11   5   0       86.37       82.62      3.01 o 
  12   5   0       22.31       24.09      1.30 o 
  13   5   0        0.17        0.16      2.44 o 
  14   5   0       11.09        8.95      1.30 o 
   2   6   0        5.65       12.45      0.73 o 
   3   6   0       10.88       12.86      0.73 o 
   4   6   0       85.37       79.04      2.20 o 
   5   6   0      360.02      357.03      4.31 o 
   6   6   0       21.36       21.00      1.06 o 
   7   6   0       32.23       33.70      1.47 o 
   8   6   0      463.61      436.64      5.45 o 
   9   6   0       94.35       91.25      3.17 o 
  10   6   0        1.07        0.65      2.28 o 
  11   6   0        0.47       -0.65      2.28 o 
  12   6   0       44.02       43.39      1.79 o 
  13   6   0        8.81       10.75      1.30 o 
   4   7   0      500.62      482.88      4.97 o 
   5   7   0       18.09       13.11      0.98 o 
   6   7   0        5.85        8.30      0.98 o 
   7   7   0      674.93      645.11      6.51 o 
   8   7   0       32.96       35.17      1.63 o 
   9   7   0      146.15      135.86      3.66 o 
  10   7   0       32.06       30.85      1.30 o 
  11   7   0       24.54       19.78      1.30 o 
  12   7   0        7.22        4.64      2.69 o 
  13   7   0        0.21        4.80      2.44 o 
   3   8   0       75.17       67.89      2.60 o 
   4   8   0        6.72        8.14      0.90 o 
   5   8   0      476.15      442.01      5.37 o 
   6   8   0        8.55        8.06      0.98 o 
   7   8   0       56.02       52.18      1.95 o 
   8   8   0      573.12      547.43      6.67 o 
   9   8   0      504.82      484.02      6.59 o 
  10   8   0      128.30      120.72      3.99 o 
  11   8   0      121.22      132.60      4.23 o 
  12   8   0      169.02      169.89      5.05 o 
   4   9   0        1.38        0.49      2.04 o 
   5   9   0       89.23       94.83      3.09 o 
   6   9   0      192.63      190.15      4.23 o 
   7   9   0       14.42       15.79      1.22 o 
   8   9   0      272.83      283.20      5.29 o 
  10   9   0       78.64       76.11      3.83 o 
  11   9   0       91.89      102.65      4.15 o 
   5  10   0        7.88        9.36      1.22 o 
   6  10   0      173.06      165.90      4.40 o 
   7  10   0        0.05        2.52      2.44 o 
   8  10   0       26.53       29.71      1.55 o 
   9  10   0       14.03       16.44      1.47 o 
   3  11   0        1.66        4.40      2.52 o 
   6  11   0      161.84      169.15      4.56 o 
   7  11   0      111.94      114.94      4.31 o 
   8  11   0      159.48      175.83      5.29 o 
   1  12   0        0.09        2.60      3.17 o 
   3  12   0        0.31       -0.41      2.85 o 
   5  12   0        0.10        0.08      2.77 o 
 -15   1   1       88.73       85.96      3.09 o 
 -14   1   1        0.08        0.41      2.77 o 
 -13   1   1       78.11       90.60      3.91 o 
 -12   1   1        7.01        7.41      1.30 o 
 -11   1   1        0.86        3.17      1.22 o 
 -10   1   1        8.09        5.86      1.06 o 
  -9   1   1      158.74      168.58      3.34 o 
  -8   1   1      241.18      270.09      3.66 o 
  -7   1   1      593.02      656.10      5.21 o 
  -6   1   1       87.52      123.16      2.28 o 
  -5   1   1     2787.93     2868.68     12.05 o 
  -4   1   1     1223.48     1329.70      6.35 o 
  -3   1   1       83.66       62.35      1.38 o 
  -2   1   1      157.90      165.16      1.55 o 
  -1   1   1        0.07       -0.57      0.73 o 
   0   1   1        6.36        4.97      0.41 o 
   1   1   1      546.80      665.38      3.42 o 
   2   1   1      359.47      410.92      2.85 o 
   3   1   1     1104.98     1431.04      6.92 o 
   4   1   1      133.30      114.13      2.20 o 
   5   1   1      545.18      648.77      4.88 o 
   6   1   1     1757.37     1991.01     10.26 o 
   7   1   1       72.18       84.09      2.52 o 
   8   1   1      689.93      777.88      6.67 o 
   9   1   1       16.66       20.92      1.06 o 
  10   1   1       73.07       83.11      3.01 o 
  11   1   1       11.17       11.88      1.22 o 
  12   1   1        1.13        4.15      2.36 o 
  13   1   1        2.71        4.97      2.69 o 
  14   1   1       13.00       16.28      1.47 o 
  15   1   1        0.33        5.05      2.77 o 
 -15   2   1       73.08       79.37      2.93 o 
 -14   2   1        9.50       10.91      1.47 o 
 -13   2   1        0.00        0.49      2.60 o 
 -12   2   1       48.79       54.78      2.20 o 
 -11   2   1        0.00        0.49      2.28 o 
 -10   2   1       50.08       49.90      1.87 o 
  -9   2   1      326.15      347.67      4.64 o 
  -8   2   1      151.01      159.87      3.09 o 
  -7   2   1       75.57       87.02      2.28 o 
  -6   2   1     3353.28     3780.14     16.28 o 
  -5   2   1     1304.48     1255.95      6.76 o 
  -4   2   1      935.97      949.15      5.21 o 
  -3   2   1      183.59      155.40      1.95 o 
  -2   2   1      507.44      404.24      2.69 o 
  -1   2   1     3148.66     2924.69     11.80 o 
   0   2   1       95.59      142.86      1.63 o 
   1   2   1      838.82     1100.23      5.29 o 
   2   2   1    11635.33    11998.72     45.26 o 
   3   2   1     2226.04     2485.52     10.66 o 
   4   2   1     5415.88     6454.52     26.54 o 
   5   2   1      105.19       98.09      2.28 o 
   6   2   1     1934.57     2202.00     11.23 o 
   7   2   1     1782.58     1904.48     10.75 o 
   8   2   1       48.24       51.85      1.79 o 
   9   2   1      500.21      516.66      6.02 o 
  10   2   1       43.50       46.64      1.95 o 
  11   2   1      219.25      227.44      4.56 o 
  12   2   1        1.88        3.83      2.36 o 
  13   2   1        9.42       10.66      1.38 o 
  14   2   1        0.12        1.71      2.69 o 
  15   2   1        1.91       -0.73      3.17 o 
 -15   3   1      116.75      112.01      4.40 o 
 -14   3   1       14.95       15.63      1.30 o 
 -13   3   1       42.19       45.99      1.95 o 
 -12   3   1        4.26        3.17      1.06 o 
 -11   3   1        1.13        1.30      2.12 o 
 -10   3   1       13.34       13.35      0.90 o 
  -9   3   1      249.55      232.97      3.74 o 
  -8   3   1       17.19       18.07      0.90 o 
  -7   3   1     1128.25     1064.82      6.92 o 
  -6   3   1      312.45      273.35      3.17 o 
  -5   3   1     2213.91     2143.88      9.93 o 
  -4   3   1       25.25       48.35      1.47 o 
  -3   3   1        0.20        2.44      0.57 o 
  -2   3   1        0.72        2.93      0.49 o 
  -1   3   1       18.49       15.47      0.81 o 
   0   3   1      399.42      379.33      2.77 o 
   1   3   1     1273.39     1272.07      6.11 o 
   2   3   1      864.75      831.60      4.72 o 
   3   3   1     4744.87     4423.38     17.01 o 
   4   3   1        4.70        6.02      0.65 o 
   5   3   1     1934.02     1908.71      9.44 o 
   6   3   1     1458.63     1361.28      8.06 o 
   7   3   1      363.77      376.48      4.07 o 
   8   3   1      559.08      524.07      5.21 o 
   9   3   1        6.20        3.26      1.95 o 
  10   3   1       51.07       55.52      2.60 o 
  11   3   1       19.36       16.28      1.14 o 
  12   3   1        4.78        3.91      1.14 o 
  13   3   1       17.36       15.14      1.22 o 
  14   3   1       25.68       25.97      1.47 o 
 -14   4   1       86.82       89.70      3.99 o 
 -13   4   1        4.88        3.74      2.52 o 
 -12   4   1      199.83      189.91      4.48 o 
 -11   4   1        0.06       -0.73      2.28 o 
 -10   4   1      523.37      510.55      5.94 o 
  -9   4   1       65.99       64.14      2.52 o 
  -8   4   1     1198.82     1143.86      8.06 o 
  -7   4   1      941.01      914.63      6.67 o 
  -6   4   1     1155.87     1059.04      6.84 o 
  -5   4   1     1028.50      952.89      6.02 o 
  -4   4   1        3.13       -0.41      1.22 o 
  -3   4   1      296.94      300.37      2.85 o 
  -2   4   1      352.91      395.78      3.17 o 
  -1   4   1     1926.86     2151.94      9.28 o 
   0   4   1        2.29        5.29      0.57 o 
   1   4   1       11.77       19.86      0.90 o 
   2   4   1        0.05       -0.57      1.22 o 
   3   4   1      114.50      127.72      2.28 o 
   4   4   1     2146.46     2352.68     11.07 o 
   5   4   1       96.93       85.96      2.12 o 
   6   4   1      650.28      621.50      5.29 o 
   7   4   1      298.36      307.62      3.91 o 
   8   4   1      149.78      150.27      3.17 o 
   9   4   1      108.14      110.38      3.09 o 
  10   4   1       25.62       23.61      1.22 o 
  11   4   1      218.49      196.91      4.40 o 
  12   4   1       10.39        9.61      1.22 o 
  13   4   1      219.47      196.67      4.97 o 
  14   4   1        6.70        9.77      1.30 o 
 -14   5   1       44.20       44.53      1.79 o 
 -13   5   1       36.83       34.11      1.79 o 
 -12   5   1        0.40        2.36      2.12 o 
 -11   5   1        0.02       -0.90      2.04 o 
 -10   5   1       14.57       12.21      1.14 o 
  -9   5   1       11.82       14.25      0.98 o 
  -8   5   1      693.47      619.63      5.94 o 
  -7   5   1       30.82       30.44      1.47 o 
  -6   5   1     2997.78     2833.52     13.76 o 
  -5   5   1      160.94      138.79      2.69 o 
  -4   5   1     3768.33     3693.12     15.79 o 
  -3   5   1      516.19      502.25      4.15 o 
  -2   5   1     1090.51     1114.39      6.35 o 
  -1   5   1      253.23      236.72      2.77 o 
   0   5   1      970.47      972.59      5.78 o 
   1   5   1      392.05      389.83      3.58 o 
   2   5   1      785.92      759.15      5.21 o 
   3   5   1     2720.78     2685.69     12.37 o 
   4   5   1      855.01      843.40      6.02 o 
   5   5   1     1551.53     1567.15      9.12 o 
   6   5   1      250.27      238.59      3.58 o 
   7   5   1      319.64      295.57      4.15 o 
   8   5   1      197.64      175.75      3.42 o 
   9   5   1       17.57       14.25      1.06 o 
  10   5   1       24.71       18.56      1.22 o 
  11   5   1        1.09        2.85      2.20 o 
  12   5   1       16.45       16.12      1.38 o 
  13   5   1       21.20       22.96      1.47 o 
  14   5   1       12.57       12.37      1.47 o 
 -13   6   1        0.34       -1.22      2.36 o 
 -12   6   1      117.71      105.09      3.99 o 
 -11   6   1        1.11        2.85      1.06 o 
 -10   6   1      568.33      506.08      6.35 o 
  -9   6   1        2.39        3.34      2.04 o 
  -8   6   1     2336.63     2173.19     12.86 o 
  -7   6   1      693.03      658.87      6.19 o 
  -6   6   1     4312.64     3933.09     18.07 o 
  -5   6   1      653.19      624.27      5.54 o 
  -4   6   1      817.45      748.98      5.78 o 
  -3   6   1       61.98       56.57      1.95 o 
  -2   6   1      380.30      376.32      3.74 o 
  -1   6   1     1488.74     1597.43      8.55 o 
   0   6   1       96.28       86.20      2.12 o 
   1   6   1      274.00      270.91      3.26 o 
   2   6   1      427.85      507.70      4.56 o 
   3   6   1      453.93      454.39      4.40 o 
   4   6   1      205.58      173.96      3.01 o 
   5   6   1      660.84      612.30      5.62 o 
   6   6   1      191.44      176.32      3.50 o 
   7   6   1     1890.85     1725.64     11.07 o 
   8   6   1      281.61      267.32      4.56 o 
   9   6   1      910.78      836.08      8.14 o 
  10   6   1       17.87       16.69      1.30 o 
  11   6   1      547.72      511.61      7.16 o 
  12   6   1        0.20       -2.69      2.69 o 
  13   6   1      242.07      220.52      5.70 o 
 -13   7   1        7.30        4.15      2.93 o 
 -12   7   1        5.69        1.71      2.60 o 
 -11   7   1       14.72       10.75      1.22 o 
 -10   7   1       27.63       28.49      1.30 o 
  -9   7   1       78.85       72.53      3.01 o 
  -8   7   1      216.16      207.25      3.91 o 
  -7   7   1        1.21        0.98      2.12 o 
  -6   7   1     1243.00     1234.05      8.79 o 
  -5   7   1       90.96       89.22      2.60 o 
  -4   7   1     1572.50     1552.42      9.52 o 
  -3   7   1       87.71       83.11      2.44 o 
  -2   7   1      359.92      392.76      4.31 o 
  -1   7   1        9.59        5.86      0.81 o 
   0   7   1      105.82      111.11      2.52 o 
   1   7   1      104.39      103.54      2.44 o 
   2   7   1      125.93      108.92      2.60 o 
   3   7   1      618.55      604.98      5.45 o 
   4   7   1       77.19       72.69      2.60 o 
   5   7   1      674.55      617.19      6.02 o 
   6   7   1      127.80      131.95      3.17 o 
   7   7   1      116.74      107.37      3.17 o 
   8   7   1       73.63       75.79      3.09 o 
   9   7   1        8.96        8.14      1.22 o 
  10   7   1        8.78        8.14      1.22 o 
  11   7   1       11.41       11.72      1.30 o 
  12   7   1       64.87       61.87      2.52 o 
 -12   8   1        1.17        2.44      2.60 o 
 -11   8   1        0.24        0.00      2.52 o 
 -10   8   1       15.54       13.51      1.22 o 
  -9   8   1       21.23       21.16      1.22 o 
  -8   8   1       19.95       19.21      1.22 o 
  -7   8   1       52.46       51.53      1.95 o 
  -6   8   1       81.99       86.12      3.01 o 
  -5   8   1      289.64      294.43      4.40 o 
  -4   8   1      108.83      109.24      3.01 o 
  -3   8   1      179.41      198.78      3.50 o 
  -2   8   1       96.75      105.17      2.77 o 
  -1   8   1      745.86      771.45      6.51 o 
   0   8   1       54.36       70.33      2.44 o 
   1   8   1      212.12      234.27      3.74 o 
   2   8   1     1046.30      986.35      7.73 o 
   3   8   1      275.73      288.24      4.31 o 
   4   8   1      610.29      552.56      5.86 o 
   5   8   1       51.94       48.84      1.79 o 
   6   8   1      279.13      272.45      4.56 o 
   7   8   1       55.54       55.35      1.95 o 
   8   8   1        9.68        9.69      1.14 o 
   9   8   1       18.52       22.14      1.30 o 
  10   8   1        6.04        7.08      1.30 o 
  11   8   1        0.39       -0.65      2.69 o 
 -11   9   1       20.41       14.57      1.38 o 
 -10   9   1        0.32       -1.06      2.44 o 
  -9   9   1      109.74      100.94      3.66 o 
  -8   9   1       11.12       11.23      1.22 o 
  -7   9   1      126.35      116.08      3.66 o 
  -6   9   1        0.13       -0.16      2.20 o 
  -5   9   1      103.97      107.53      3.26 o 
  -4   9   1        1.12        0.41      1.95 o 
  -3   9   1       42.39       46.15      1.79 o 
  -2   9   1       67.15       58.28      2.52 o 
  -1   9   1        4.89        9.77      0.90 o 
   0   9   1       44.46       47.70      1.79 o 
   1   9   1       17.49       18.32      1.06 o 
   2   9   1        0.95        2.60      2.12 o 
   3   9   1       10.73        8.47      1.06 o 
   4   9   1      119.80      118.11      3.42 o 
   5   9   1       77.45       67.97      2.93 o 
   6   9   1      101.52       94.59      3.50 o 
   7   9   1       11.37        9.04      1.22 o 
   8   9   1       89.50       83.11      3.58 o 
   9   9   1        0.36        0.41      2.60 o 
  10   9   1       78.34       76.92      3.74 o 
  -9  10   1        0.22       -2.85      2.85 o 
  -8  10   1      170.96      189.67      4.88 o 
  -7  10   1        0.11        0.73      2.44 o 
  -6  10   1      175.98      182.10      4.40 o 
  -5  10   1        9.76       10.26      1.14 o 
  -4  10   1       34.97       32.80      1.55 o 
  -3  10   1      105.89      121.04      3.74 o 
  -2  10   1       35.18       39.97      1.87 o 
  -1  10   1      496.87      555.89      6.27 o 
   0  10   1       44.78       61.62      3.01 o 
   1  10   1      147.42      170.70      3.99 o 
   2  10   1      597.56      595.86      6.84 o 
   3  10   1      111.10      133.34      3.66 o 
   4  10   1      326.17      302.00      5.29 o 
   5  10   1       42.31       44.69      2.12 o 
   6  10   1       17.83       16.69      1.30 o 
   7  10   1       85.85       97.28      3.74 o 
   8  10   1        6.45        6.92      1.38 o 
   9  10   1       92.42       96.30      4.23 o 
  -8  11   1        0.50       -2.85      2.85 o 
  -7  11   1        7.50        8.38      1.38 o 
  -6  11   1       30.97       36.14      2.04 o 
  -5  11   1        0.05        0.90      2.44 o 
  -4  11   1        3.99        7.49      1.22 o 
  -3  11   1        0.01        2.12      2.28 o 
  -2  11   1       15.37       14.98      1.22 o 
  -1  11   1       47.79       49.41      2.12 o 
   0  11   1        9.11       10.66      1.22 o 
   1  11   1       20.83       22.14      1.38 o 
   2  11   1       33.40       25.23      1.38 o 
   3  11   1        2.79        0.57      2.69 o 
   4  11   1        0.32       -1.71      2.60 o 
   5  11   1        1.94        3.74      2.60 o 
   6  11   1        0.32        4.64      2.60 o 
   7  11   1        1.78        1.87      2.85 o 
  -5  12   1       34.41       36.31      1.87 o 
  -4  12   1        0.07       -0.98      2.60 o 
  -3  12   1       26.09       22.47      1.55 o 
  -2  12   1       48.31       51.77      2.44 o 
  -1  12   1      170.55      175.34      4.64 o 
   0  12   1       55.38       51.04      2.52 o 
   1  12   1      128.20      141.80      4.40 o 
   2  12   1      162.96      190.56      4.97 o 
   3  12   1      115.60      122.92      4.40 o 
   4  12   1       54.64       72.20      2.69 o 
   5  12   1        0.01        1.47      2.93 o 
 -15   0   2       13.70       10.42      1.71 o 
 -14   0   2        0.77        0.57      3.34 o 
 -13   0   2      248.90      241.60      5.54 o 
 -12   0   2       37.99       46.24      2.20 o 
 -11   0   2        0.00        2.04      1.14 o 
 -10   0   2       13.73       14.57      1.06 o 
  -9   0   2      894.25      852.11      7.00 o 
  -8   0   2       27.39       27.76      1.22 o 
  -7   0   2      562.91      560.86      4.64 o 
  -6   0   2      708.15      677.26      4.80 o 
  -5   0   2      701.78      652.03      4.31 o 
  -4   0   2      403.00      497.04      3.42 o 
  -3   0   2     5119.03     4322.52     17.09 o 
  -2   0   2     7492.85     6402.91     25.40 o 
  -1   0   2     3605.11     3312.57     13.27 o 
   0   0   2      235.46      239.65      2.12 o 
   2   0   2     6823.57     6928.68     26.29 o 
   3   0   2     7328.59     7574.44     29.30 o 
   4   0   2     1061.02     1146.46      6.59 o 
   5   0   2     2227.02     2516.21     12.05 o 
   6   0   2      840.62      968.11      6.92 o 
   7   0   2      604.24      667.98      6.02 o 
   8   0   2      272.17      273.51      4.23 o 
   9   0   2       35.87       39.81      1.95 o 
  10   0   2       64.39       77.74      3.17 o 
  11   0   2       18.04       19.78      1.30 o 
  12   0   2       61.89       66.83      2.52 o 
  13   0   2       12.82       13.43      1.55 o 
  14   0   2      274.31      287.59      6.35 o 
 -15   1   2        8.12       12.13      1.63 o 
 -14   1   2      667.67      699.40      9.20 o 
 -13   1   2       33.16       37.04      1.79 o 
 -12   1   2      786.31      837.54      8.63 o 
 -11   1   2     1704.27     1717.17     12.13 o 
 -10   1   2     1647.91     1610.13     10.83 o 
  -9   1   2      188.82      189.67      3.42 o 
  -8   1   2      262.68      275.14      3.66 o 
  -7   1   2       77.64       82.79      2.12 o 
  -6   1   2      269.99      287.35      3.01 o 
  -5   1   2      942.12      896.48      5.29 o 
  -4   1   2      728.26      800.83      4.56 o 
  -3   1   2     1096.82      958.91      4.88 o 
  -2   1   2     3979.97     3772.65     15.06 o 
  -1   1   2       77.97       81.16      1.47 o 
   0   1   2        0.34        0.81      1.14 o 
   1   1   2     1137.46     1310.73      6.19 o 
   2   1   2     8983.97     8678.91     35.17 o 
   3   1   2     2322.62     2457.36     10.66 o 
   4   1   2      223.66      241.60      2.93 o 
   5   1   2       65.62       67.16      2.12 o 
   6   1   2       25.24       26.78      1.47 o 
   7   1   2     3323.50     3737.00     17.66 o 
   8   1   2        8.79       11.64      1.14 o 
   9   1   2     1674.59     1823.89     12.13 o 
  10   1   2      125.62      143.27      3.91 o 
  11   1   2      156.18      162.48      4.31 o 
  12   1   2      139.24      133.01      4.31 o 
  13   1   2      270.45      279.53      6.02 o 
  14   1   2        0.06        5.21      2.77 o 
 -15   2   2       37.79       37.04      1.87 o 
 -14   2   2       17.83       15.38      1.63 o 
 -13   2   2      147.34      153.12      4.64 o 
 -12   2   2       22.46       25.32      1.38 o 
 -11   2   2      188.95      205.78      4.23 o 
 -10   2   2        0.82        2.04      1.79 o 
  -9   2   2        0.13        0.65      1.79 o 
  -8   2   2      384.22      374.04      4.23 o 
  -7   2   2      217.74      209.53      2.93 o 
  -6   2   2        2.83        4.40      0.65 o 
  -5   2   2      806.47      857.73      5.29 o 
  -4   2   2     1372.15     1370.40      6.76 o 
  -3   2   2     2233.56     2161.46      9.12 o 
  -2   2   2     2596.61     2508.48     10.09 o 
   0   2   2       92.33       94.43      1.71 o 
   1   2   2     4030.46     4542.55     18.72 o 
   2   2   2      185.98      244.04      2.77 o 
   3   2   2       81.20       78.39      1.95 o 
   4   2   2       28.57       28.17      1.22 o 
   5   2   2       13.43       16.44      0.90 o 
   6   2   2      591.88      640.80      5.70 o 
   7   2   2      352.53      410.51      4.88 o 
   8   2   2      135.66      146.03      3.50 o 
   9   2   2       56.16       52.67      2.12 o 
  10   2   2      488.09      489.71      6.43 o 
  11   2   2       21.40       23.77      1.38 o 
  12   2   2       11.09        5.05      2.85 o 
  13   2   2       40.68       38.99      1.71 o 
  14   2   2       13.69       14.82      1.47 o 
 -15   3   2       30.06       26.13      1.55 o 
 -14   3   2        0.82       -0.41      2.60 o 
 -13   3   2       39.66       35.41      1.47 o 
 -12   3   2       31.89       29.63      1.47 o 
 -11   3   2       18.11       14.82      1.06 o 
 -10   3   2       50.59       43.39      1.71 o 
  -9   3   2      178.43      159.95      3.09 o 
  -8   3   2      233.15      207.49      3.26 o 
  -7   3   2       13.43       14.57      0.81 o 
  -6   3   2      638.44      555.40      4.48 o 
  -5   3   2     2077.54     2093.41      9.85 o 
  -4   3   2       79.55       57.63      1.63 o 
  -3   3   2     1012.21     1025.50      5.54 o 
  -2   3   2     8743.25     8295.91     34.03 o 
   0   3   2     4064.32     3886.61     14.73 o 
   1   3   2       12.77        7.16      0.57 o 
   2   3   2      279.49      230.61      2.52 o 
   3   3   2      513.03      511.29      3.99 o 
   4   3   2      168.59      153.44      2.36 o 
   5   3   2      249.83      249.90      3.17 o 
   6   3   2       66.41       54.70      2.04 o 
   7   3   2      184.92      174.85      3.17 o 
   8   3   2       19.45       16.44      0.98 o 
   9   3   2      119.28      105.74      2.93 o 
  10   3   2       25.58       23.93      1.22 o 
  11   3   2        4.55        4.23      1.06 o 
  12   3   2        2.26        5.05      1.30 o 
  13   3   2        2.20        4.23      2.77 o 
  14   3   2        2.02        4.72      3.09 o 
 -14   4   2       40.10       38.26      1.71 o 
 -13   4   2       16.23       17.50      1.38 o 
 -12   4   2      112.27      115.02      3.50 o 
 -11   4   2      251.31      247.54      4.48 o 
 -10   4   2       20.82       19.86      1.14 o 
  -9   4   2      715.97      655.29      6.27 o 
  -8   4   2      289.71      277.09      3.91 o 
  -7   4   2      691.77      660.66      5.45 o 
  -6   4   2      652.25      571.69      4.80 o 
  -5   4   2      239.32      284.17      3.17 o 
  -4   4   2     1685.53     1580.01      8.06 o 
  -3   4   2      398.55      424.67      3.50 o 
  -2   4   2       77.11       73.83      1.71 o 
  -1   4   2        0.07        0.73      0.57 o 
   0   4   2       19.39       24.26      0.98 o 
   1   4   2     3525.97     3738.30     15.14 o 
   2   4   2      649.69      705.75      4.88 o 
   3   4   2     2067.53     2029.27     10.01 o 
   4   4   2        8.87       11.48      0.81 o 
   5   4   2      966.29      941.49      6.67 o 
   6   4   2        8.46        0.98      1.71 o 
   7   4   2        5.97        7.81      0.90 o 
   8   4   2       44.47       32.24      1.47 o 
   9   4   2       55.74       59.83      2.69 o 
  10   4   2      425.71      387.39      5.54 o 
  11   4   2      118.26       96.14      3.66 o 
  12   4   2      142.23      130.98      4.07 o 
  13   4   2      117.26       99.39      4.23 o 
  14   4   2       52.91       49.66      2.36 o 
 -14   5   2       43.20       39.48      1.95 o 
 -13   5   2       18.64       19.13      1.30 o 
 -12   5   2        1.26        4.31      2.28 o 
 -11   5   2       30.44       28.33      1.55 o 
 -10   5   2      147.54      125.60      3.42 o 
  -9   5   2       15.94       12.86      0.98 o 
  -8   5   2      171.29      172.57      3.34 o 
  -7   5   2       14.82       12.45      0.90 o 
  -6   5   2        7.11        6.92      0.81 o 
  -5   5   2       18.06       23.61      1.14 o 
  -4   5   2       12.21        8.22      0.73 o 
  -3   5   2      657.80      719.43      5.13 o 
  -2   5   2      251.86      264.88      3.01 o 
  -1   5   2       74.03       71.55      1.87 o 
   0   5   2      776.76      854.72      5.45 o 
   1   5   2       29.29       34.27      1.63 o 
   2   5   2      356.53      384.54      3.83 o 
   3   5   2      632.65      661.63      5.21 o 
   4   5   2        2.92        2.69      0.73 o 
   5   5   2        0.44        1.47      1.55 o 
   6   5   2       25.30       24.01      1.06 o 
   7   5   2       31.00       29.39      1.38 o 
   8   5   2       16.97       13.68      0.98 o 
   9   5   2        0.03       -2.20      2.20 o 
  10   5   2        0.64        1.14      2.12 o 
  11   5   2       11.83       11.64      1.14 o 
  12   5   2       28.58       28.17      1.47 o 
  13   5   2       15.81       11.64      1.38 o 
 -13   6   2       23.15       19.21      1.30 o 
 -12   6   2        5.73        7.24      1.14 o 
 -11   6   2       36.46       34.68      1.63 o 
 -10   6   2        9.30        7.57      1.06 o 
  -9   6   2       35.65       30.20      1.47 o 
  -8   6   2       67.84       68.38      2.77 o 
  -7   6   2      425.37      401.88      4.80 o 
  -6   6   2       31.81       31.34      1.47 o 
  -5   6   2      102.43       97.28      2.60 o 
  -4   6   2      416.26      434.77      4.31 o 
  -3   6   2       30.13       34.92      1.22 o 
  -2   6   2      226.67      225.32      2.93 o 
  -1   6   2        0.24        0.24      1.38 o 
   0   6   2      163.06      162.15      2.69 o 
   1   6   2       27.22       46.15      1.87 o 
   2   6   2       10.12       16.61      0.98 o 
   3   6   2       69.80       60.97      2.04 o 
   4   6   2       25.61       24.58      1.22 o 
   5   6   2       85.31       79.53      2.52 o 
   6   6   2      219.82      224.02      3.83 o 
   7   6   2        4.51        8.63      0.98 o 
   8   6   2       13.14       16.04      1.14 o 
   9   6   2      226.99      221.33      4.40 o 
  10   6   2      110.06      105.90      3.66 o 
  11   6   2        4.30        5.78      1.22 o 
  12   6   2        0.30       -0.24      2.60 o 
  13   6   2        3.58        3.83      3.01 o 
 -13   7   2       37.65       39.56      1.95 o 
 -12   7   2       30.55       31.58      1.63 o 
 -11   7   2        3.16        2.85      2.44 o 
 -10   7   2       18.54       22.30      1.22 o 
  -9   7   2        7.20        1.14      2.28 o 
  -8   7   2       93.81       85.55      3.01 o 
  -7   7   2       62.85       64.47      2.69 o 
  -6   7   2     1208.22     1104.79      8.22 o 
  -5   7   2      928.03      928.55      7.24 o 
  -4   7   2      335.86      325.04      4.23 o 
  -3   7   2       11.97       10.50      0.90 o 
  -2   7   2     2485.22     2617.56     13.11 o 
  -1   7   2      400.89      436.23      4.72 o 
   0   7   2      960.10      924.81      6.76 o 
   1   7   2      112.66      102.89      2.60 o 
   2   7   2      294.62      259.67      3.74 o 
   3   7   2        0.02        2.20      0.81 o 
   4   7   2      195.96      191.86      3.58 o 
   5   7   2      430.08      389.26      4.88 o 
   6   7   2        1.57        2.44      2.04 o 
   7   7   2       73.50       53.56      1.95 o 
   8   7   2      132.12      131.87      3.58 o 
   9   7   2        0.97        0.16      2.44 o 
  10   7   2      126.92      118.20      3.99 o 
  11   7   2        0.25       -0.65      2.69 o 
  12   7   2        9.93        8.14      1.47 o 
 -12   8   2       66.24       72.28      3.58 o 
 -11   8   2      183.72      187.71      4.72 o 
 -10   8   2        8.62       11.40      1.22 o 
  -9   8   2       29.25       28.65      1.55 o 
  -8   8   2      160.27      165.08      3.83 o 
  -7   8   2      557.37      536.11      6.11 o 
  -6   8   2       39.56       35.08      1.63 o 
  -5   8   2        0.77        1.79      1.95 o 
  -4   8   2     1156.43     1121.31      8.38 o 
  -3   8   2      241.86      259.59      3.99 o 
  -2   8   2      700.01      720.24      6.51 o 
  -1   8   2        4.28        8.79      0.90 o 
   0   8   2      201.06      210.26      3.50 o 
   1   8   2      100.97       90.44      2.69 o 
   2   8   2       12.24        9.93      1.06 o 
   3   8   2      648.07      627.69      6.27 o 
   4   8   2        0.29        0.90      0.98 o 
   5   8   2      100.14       93.12      3.01 o 
   6   8   2      198.73      184.78      4.07 o 
   7   8   2       40.17       41.84      1.87 o 
   8   8   2       78.25       80.67      3.17 o 
   9   8   2      259.69      246.16      5.13 o 
  10   8   2      329.83      316.57      6.02 o 
  11   8   2       80.09       77.49      3.83 o 
 -11   9   2       25.58       29.06      1.63 o 
 -10   9   2       23.43       22.96      1.38 o 
  -9   9   2        9.82        7.98      1.22 o 
  -8   9   2        4.23        4.80      1.14 o 
  -7   9   2      174.65      173.14      4.07 o 
  -6   9   2       45.58       48.84      1.87 o 
  -5   9   2      501.22      494.35      5.94 o 
  -4   9   2        0.03        3.17      2.04 o 
  -3   9   2       56.06       59.91      2.69 o 
  -2   9   2      446.38      484.99      5.62 o 
  -1   9   2      258.17      274.32      4.48 o 
   0   9   2      585.05      600.83      6.27 o 
   1   9   2      126.10      120.88      3.26 o 
   2   9   2      170.02      182.83      3.83 o 
   3   9   2       51.95       52.10      1.87 o 
   4   9   2      121.84      122.02      3.58 o 
   5   9   2        1.77        2.60      1.14 o 
   6   9   2       55.32       48.43      2.04 o 
   7   9   2      173.69      168.91      4.40 o 
   8   9   2        0.28        1.55      2.52 o 
   9   9   2      212.17      213.76      5.21 o 
  10   9   2        1.56       -3.01      3.01 o 
  -9  10   2       33.16       40.13      2.04 o 
  -8  10   2       16.18       17.58      1.38 o 
  -7  10   2       87.24       94.75      3.50 o 
  -6  10   2        1.44        0.33      2.44 o 
  -5  10   2      241.76      237.12      4.72 o 
  -4  10   2       84.93       83.60      3.26 o 
  -3  10   2      939.84      984.31      8.71 o 
  -2  10   2      362.95      396.10      5.62 o 
  -1  10   2      445.62      469.77      6.02 o 
   0  10   2       28.48       24.91      1.38 o 
   1  10   2      732.57      803.52      7.98 o 
   2  10   2       52.38       55.68      2.20 o 
   3  10   2       83.02       79.69      3.42 o 
   4  10   2        4.43        6.84      1.22 o 
   5  10   2      304.68      315.92      5.70 o 
   6  10   2       19.17       23.12      1.38 o 
   7  10   2      144.73      144.41      4.31 o 
   8  10   2       22.77       22.47      1.47 o 
   9  10   2        0.88        2.60      2.93 o 
  -8  11   2      156.32      177.13      4.80 o 
  -7  11   2       39.91       43.79      1.79 o 
  -6  11   2      186.79      197.89      4.80 o 
  -5  11   2       53.52       54.21      2.20 o 
  -4  11   2      137.37      136.10      4.07 o 
  -3  11   2       60.07       64.96      3.09 o 
  -2  11   2       40.27       47.21      2.04 o 
  -1  11   2       43.51       39.48      2.04 o 
   0  11   2        0.54       -2.60      2.60 o 
   1  11   2        0.67        4.07      2.28 o 
   2  11   2        0.90        4.48      1.22 o 
   3  11   2      263.63      266.35      5.29 o 
   4  11   2       10.11        9.28      1.38 o 
   5  11   2      285.10      292.07      5.94 o 
   6  11   2       14.99       14.49      1.55 o 
   7  11   2      446.54      441.36      7.57 o 
  -5  12   2       76.46       82.54      3.66 o 
  -4  12   2        5.22        5.45      1.30 o 
  -3  12   2      173.89      178.27      4.72 o 
  -2  12   2        8.23        9.36      1.38 o 
  -1  12   2      455.41      512.02      7.41 o 
   0  12   2        5.73        7.81      1.55 o 
   1  12   2      509.64      536.03      7.49 o 
   2  12   2        9.95        4.23      3.34 o 
   3  12   2      321.33      363.54      6.43 o 
   4  12   2        1.22       -2.28      3.17 o 
 -15   1   3       28.94       31.42      1.87 o 
 -14   1   3      108.53      122.59      4.31 o 
 -13   1   3        9.00        9.52      1.38 o 
 -12   1   3      284.46      294.59      5.29 o 
 -11   1   3       40.12       38.34      1.87 o 
 -10   1   3      153.30      159.47      3.58 o 
  -9   1   3       17.84       24.26      1.14 o 
  -8   1   3      677.44      645.60      5.62 o 
  -7   1   3      218.51      206.84      3.01 o 
  -6   1   3      189.15      176.56      2.52 o 
  -5   1   3      552.24      584.87      4.23 o 
  -4   1   3     1497.37     1455.79      7.24 o 
  -3   1   3     4934.93     4781.87     19.94 o 
  -2   1   3       47.45       43.96      1.47 o 
  -1   1   3      885.44     1007.35      5.37 o 
   0   1   3       96.57       97.93      1.79 o 
   1   1   3      213.25      248.36      2.77 o 
   2   1   3      239.04      273.92      2.93 o 
   3   1   3       34.67       38.91      1.87 o 
   4   1   3      106.07      144.16      2.60 o 
   5   1   3      192.87      178.35      3.01 o 
   6   1   3      310.89      333.50      4.31 o 
   7   1   3      412.44      443.31      5.21 o 
   8   1   3      160.52      179.25      3.91 o 
   9   1   3      477.48      522.36      6.59 o 
  10   1   3       63.37       72.53      3.34 o 
  11   1   3      159.20      165.90      4.64 o 
  12   1   3        0.01       -2.93      2.93 o 
  13   1   3       29.37       31.91      1.71 o 
  14   1   3        2.02       -3.01      3.01 o 
 -15   2   3       62.07       72.20      3.01 o 
 -14   2   3        7.27       11.48      1.47 o 
 -13   2   3       26.78       31.26      1.71 o 
 -12   2   3        2.72        3.74      1.14 o 
 -11   2   3      377.25      380.31      5.37 o 
 -10   2   3        7.65        9.77      0.98 o 
  -9   2   3      572.50      530.74      5.45 o 
  -8   2   3      762.43      693.71      5.86 o 
  -7   2   3      108.12       99.23      2.36 o 
  -6   2   3      751.59      648.45      4.97 o 
  -5   2   3     2229.53     2230.57     10.34 o 
  -4   2   3      312.78      279.45      2.93 o 
  -3   2   3     1325.87     1262.95      6.51 o 
  -2   2   3       40.25       75.22      1.63 o 
  -1   2   3        2.83       -1.22      1.22 o 
   0   2   3      524.42      485.72      3.66 o 
   1   2   3       11.82        9.36      0.73 o 
   2   2   3      529.16      557.93      4.40 o 
   3   2   3     3227.15     3511.68     15.22 o 
   4   2   3      902.02      958.91      6.59 o 
   5   2   3     1100.17     1263.93      8.14 o 
   6   2   3       55.90       78.39      2.60 o 
   7   2   3      330.08      372.41      4.97 o 
   8   2   3      385.71      393.58      5.45 o 
   9   2   3       18.62       16.44      1.38 o 
  10   2   3       56.16       55.19      2.20 o 
  11   2   3        3.88        4.72      2.60 o 
  12   2   3       11.99       12.29      1.38 o 
  13   2   3        0.05       -1.30      2.93 o 
  14   2   3        5.97        4.97      3.17 o 
 -15   3   3       27.35       26.94      1.55 o 
 -14   3   3      126.29      125.36      4.23 o 
 -13   3   3       29.05       28.90      1.55 o 
 -12   3   3      197.18      192.43      4.15 o 
 -11   3   3       14.80       12.62      1.06 o 
 -10   3   3      334.47      329.19      4.64 o 
  -9   3   3       36.44       29.71      1.47 o 
  -8   3   3     1026.29      920.82      6.92 o 
  -7   3   3        1.08        2.04      1.55 o 
  -6   3   3      386.46      357.11      3.74 o 
  -5   3   3       72.66      101.35      2.04 o 
  -4   3   3      831.04      813.37      5.29 o 
  -3   3   3     2057.11     2055.72      9.61 o 
  -2   3   3       30.09       19.94      0.98 o 
  -1   3   3       96.45      126.58      2.04 o 
   0   3   3       56.48       59.02      1.55 o 
   1   3   3      764.04      775.11      4.97 o 
   2   3   3     1143.47     1050.41      6.19 o 
   3   3   3      471.17      475.06      4.15 o 
   4   3   3     1359.41     1231.28      7.49 o 
   5   3   3       10.63       12.29      0.81 o 
   6   3   3      439.07      433.30      4.64 o 
   7   3   3      275.04      253.08      3.91 o 
   8   3   3      192.66      218.89      4.40 o 
   9   3   3      354.99      381.61      5.94 o 
  10   3   3       62.35       73.51      3.42 o 
  11   3   3      224.27      234.93      5.29 o 
  12   3   3        0.13        1.79      2.85 o 
  13   3   3       57.21       63.66      2.69 o 
 -14   4   3        9.35       12.37      1.30 o 
 -13   4   3       48.22       44.53      2.04 o 
 -12   4   3       13.53       13.51      1.14 o 
 -11   4   3      486.76      439.24      5.78 o 
 -10   4   3       41.25       33.54      1.55 o 
  -9   4   3     1365.68     1204.75      8.79 o 
  -8   4   3       74.42       76.27      2.52 o 
  -7   4   3     1488.74     1363.24      8.55 o 
  -6   4   3      395.98      373.55      4.07 o 
  -5   4   3      485.60      422.31      4.07 o 
  -4   4   3        0.31        2.12      1.14 o 
  -3   4   3       21.66       29.22      1.06 o 
  -2   4   3      131.03      104.93      2.04 o 
  -1   4   3       22.07       24.01      1.06 o 
   0   4   3       16.11        8.47      0.65 o 
   1   4   3     1247.29     1232.51      7.16 o 
   2   4   3      152.66      124.87      2.44 o 
   3   4   3      893.33      903.89      6.27 o 
   4   4   3       94.14       91.74      2.44 o 
   5   4   3      357.67      366.39      4.23 o 
   6   4   3       70.74       63.41      2.28 o 
   7   4   3       16.99       19.29      0.98 o 
   8   4   3       56.04       58.61      2.60 o 
   9   4   3       60.91       62.68      2.93 o 
  10   4   3       60.06       62.92      3.01 o 
  11   4   3       34.32       32.64      1.55 o 
  12   4   3      178.97      165.41      4.80 o 
  13   4   3       10.24        9.04      1.38 o 
 -14   5   3       23.74       25.32      1.47 o 
 -13   5   3        4.85        3.99      2.52 o 
 -12   5   3      101.96       95.16      3.58 o 
 -11   5   3       15.56       12.94      1.14 o 
 -10   5   3       37.18       42.98      1.79 o 
  -9   5   3       52.76       52.67      2.44 o 
  -8   5   3       73.14       74.56      2.60 o 
  -7   5   3      979.78      928.14      7.24 o 
  -6   5   3        0.12        1.14      1.63 o 
  -5   5   3     1613.73     1513.50      8.87 o 
  -4   5   3      407.31      373.55      3.99 o 
  -3   5   3     2931.77     2780.12     13.02 o 
  -2   5   3      112.82       95.48      2.28 o 
   0   5   3     1068.56     1003.12      6.51 o 
   1   5   3     5501.58     5226.65     21.25 o 
   2   5   3     1335.67     1240.56      7.65 o 
   3   5   3     1354.86     1322.05      8.22 o 
   4   5   3     1455.56     1473.54      9.12 o 
   5   5   3      587.03      557.20      5.45 o 
   6   5   3       18.85       23.77      1.30 o 
   7   5   3      273.46      243.15      4.15 o 
   8   5   3       11.47        8.30      1.14 o 
   9   5   3      181.28      162.07      3.83 o 
  10   5   3       12.81       10.50      1.14 o 
  11   5   3        0.11        4.48      2.28 o 
  12   5   3        0.73        2.28      2.69 o 
  13   5   3       15.89       15.87      1.63 o 
 -13   6   3      123.13      113.64      4.23 o 
 -12   6   3        3.88       -0.49      2.52 o 
 -11   6   3      166.36      154.34      4.15 o 
 -10   6   3       15.60       15.22      1.14 o 
  -9   6   3      592.16      568.27      6.27 o 
  -8   6   3        4.98        6.02      0.98 o 
  -7   6   3     1450.61     1360.31      9.36 o 
  -6   6   3       40.41       43.39      1.63 o 
  -5   6   3     2176.18     2024.38     11.31 o 
  -4   6   3        9.51        8.71      0.81 o 
  -3   6   3      397.35      360.53      4.07 o 
  -2   6   3       72.46       61.21      2.12 o 
  -1   6   3        0.01       -0.16      1.55 o 
   0   6   3       56.04       48.68      1.95 o 
   1   6   3      801.32      801.48      6.27 o 
   2   6   3       20.14       18.23      0.90 o 
   3   6   3      208.33      190.97      3.26 o 
   4   6   3      291.43      280.76      3.99 o 
   5   6   3       18.40       18.48      1.06 o 
   6   6   3      270.53      254.22      4.15 o 
   7   6   3        0.05       -2.20      2.20 o 
   8   6   3      462.22      444.54      6.02 o 
   9   6   3      178.16      173.06      4.40 o 
  10   6   3      342.73      324.55      5.94 o 
  11   6   3       57.95       50.06      2.28 o 
  12   6   3      322.84      322.27      6.51 o 
 -12   7   3        0.20        0.73      2.52 o 
 -11   7   3       12.61       13.02      1.22 o 
 -10   7   3       53.29       50.22      2.04 o 
  -9   7   3       30.32       35.08      1.63 o 
  -8   7   3      251.82      263.99      4.48 o 
  -7   7   3      295.26      295.73      4.64 o 
  -6   7   3        0.15        0.33      2.04 o 
  -5   7   3      976.34      995.71      7.73 o 
  -4   7   3      148.05      141.72      3.17 o 
  -3   7   3     1223.12     1239.83      8.47 o 
  -2   7   3       85.26       78.23      2.69 o 
   0   7   3      152.12      139.69      3.01 o 
   1   7   3      872.40      840.96      6.84 o 
   2   7   3      483.90      476.69      5.29 o 
   3   7   3      299.00      277.74      4.15 o 
   4   7   3      267.94      266.75      4.15 o 
   5   7   3       48.26       48.11      1.71 o 
   6   7   3       17.88       17.66      1.14 o 
   7   7   3      110.89      113.64      3.34 o 
   8   7   3        6.92        4.56      2.44 o 
   9   7   3       43.68       43.96      2.12 o 
  10   7   3        1.97        1.71      2.52 o 
  11   7   3       16.00       16.85      1.38 o 
 -12   8   3        1.73        2.44      2.69 o 
 -11   8   3       14.21       16.44      1.30 o 
 -10   8   3       10.42       10.75      1.22 o 
  -9   8   3       31.89       41.43      1.87 o 
  -8   8   3       82.33       76.68      3.09 o 
  -7   8   3       36.98       40.54      1.79 o 
  -6   8   3       88.18      103.79      3.09 o 
  -5   8   3        9.23       12.29      0.98 o 
  -4   8   3       25.77       28.73      1.38 o 
  -3   8   3       35.79       40.21      1.63 o 
  -2   8   3        9.15       10.99      0.98 o 
  -1   8   3       30.61       29.63      1.30 o 
   0   8   3      664.93      631.11      6.19 o 
   1   8   3       54.23       52.91      2.52 o 
   2   8   3      341.81      336.84      4.64 o 
   3   8   3      439.55      398.95      5.21 o 
   4   8   3      193.64      199.92      4.07 o 
   5   8   3      158.03      149.05      3.74 o 
   6   8   3        0.03        0.33      2.20 o 
   7   8   3       89.96       84.58      3.50 o 
   8   8   3       27.12       27.03      1.38 o 
   9   8   3       32.26       29.96      1.47 o 
  10   8   3       65.50       62.27      2.60 o 
 -10   9   3       92.91       80.75      3.74 o 
  -9   9   3        0.60        1.63      2.28 o 
  -8   9   3      359.63      348.32      5.86 o 
  -7   9   3        5.18        3.91      2.36 o 
  -6   9   3      186.66      196.42      4.31 o 
  -5   9   3        5.95        4.48      1.14 o 
  -4   9   3       76.28       79.29      3.01 o 
  -3   9   3      115.30      110.63      3.26 o 
  -2   9   3        1.16       -0.73      2.04 o 
  -1   9   3      126.52      137.98      3.50 o 
   0   9   3        1.43        3.50      0.98 o 
   1   9   3      166.97      183.24      4.07 o 
   2   9   3       47.00       37.04      1.79 o 
   3   9   3       21.60       26.37      1.22 o 
   4   9   3        0.20       -1.71      2.36 o 
   5   9   3      138.32      130.81      3.91 o 
   6   9   3       33.50       29.39      1.47 o 
   7   9   3       66.25       67.56      2.36 o 
   8   9   3       40.92       43.14      1.87 o 
   9   9   3       99.02      103.87      4.15 o 
  -9  10   3       15.94       18.32      1.38 o 
  -8  10   3       16.19       15.38      1.30 o 
  -7  10   3       20.67       24.26      1.38 o 
  -6  10   3       51.22       52.91      2.20 o 
  -5  10   3      113.25      112.17      3.74 o 
  -4  10   3       26.26       29.96      1.55 o 
  -3  10   3       13.33       14.25      1.14 o 
  -2  10   3        2.64        3.34      2.44 o 
  -1  10   3        0.30        3.34      2.12 o 
   0  10   3      131.25      140.26      3.83 o 
   1  10   3        7.24       10.58      1.14 o 
   2  10   3       74.30       85.96      3.34 o 
   3  10   3      100.61       87.34      3.58 o 
   4  10   3       70.81       79.94      3.58 o 
   5  10   3      127.38      124.95      3.99 o 
   6  10   3       32.88       40.29      1.95 o 
   7  10   3       24.75       23.04      1.55 o 
   8  10   3        7.04        4.23      3.09 o 
  -7  11   3        4.28        3.42      1.38 o 
  -6  11   3       38.73       46.97      2.20 o 
  -5  11   3       40.21       41.03      1.71 o 
  -4  11   3        1.62        3.01      1.22 o 
  -3  11   3       11.94       10.42      1.22 o 
  -2  11   3        0.84        3.09      2.20 o 
  -1  11   3       30.26       31.83      1.47 o 
   0  11   3       19.52       15.47      1.30 o 
   1  11   3        0.11        0.33      2.60 o 
   2  11   3        2.45       -2.69      2.69 o 
   3  11   3        3.33        1.79      2.77 o 
   4  11   3        4.33        6.67      1.38 o 
   5  11   3        0.14       -2.52      2.93 o 
   6  11   3        0.58        3.58      2.85 o 
  -4  12   3        7.47        7.57      1.30 o 
  -3  12   3        3.87        4.23      2.69 o 
  -2  12   3       11.79        6.76      1.38 o 
  -1  12   3       12.64        5.29      2.85 o 
   0  12   3      111.28      123.89      4.40 o 
   1  12   3        8.09        7.00      1.55 o 
   2  12   3      124.23      142.62      4.64 o 
   3  12   3       60.59       72.69      2.85 o 
 -15   0   4      129.91      138.30      5.05 o 
 -14   0   4       43.09       47.78      2.12 o 
 -13   0   4        0.00       -1.38      2.77 o 
 -12   0   4       43.49       43.14      2.04 o 
 -11   0   4       12.11       10.83      1.14 o 
 -10   0   4       88.34       96.30      2.93 o 
  -9   0   4        0.17        1.38      1.87 o 
  -8   0   4      976.77      913.25      6.92 o 
  -7   0   4     2235.89     2094.63     11.07 o 
  -6   0   4      266.98      272.70      3.26 o 
  -5   0   4     3163.95     3072.84     13.68 o 
  -4   0   4     1738.86     1661.41      8.47 o 
  -3   0   4      314.10      278.88      3.01 o 
  -2   0   4     2733.34     2571.00     11.23 o 
  -1   0   4      447.66      408.39      3.50 o 
   0   0   4      934.60     1210.93      6.76 o 
   1   0   4      102.57      113.07      2.20 o 
   2   0   4     2577.01     2646.29     12.37 o 
   3   0   4     4304.97     4506.57     19.05 o 
   4   0   4     3244.04     3655.59     16.85 o 
   5   0   4       18.31       16.28      1.06 o 
   6   0   4     1516.83     1657.59     10.83 o 
   7   0   4      891.21      920.49      8.22 o 
   8   0   4      204.17      219.38      4.80 o 
   9   0   4       63.83       60.16      2.36 o 
  10   0   4        0.03        1.55      2.93 o 
  11   0   4        0.06        2.44      2.69 o 
  12   0   4        0.12        0.00      2.93 o 
  13   0   4        6.39        4.56      3.26 o 
 -15   1   4       95.79      106.15      4.31 o 
 -14   1   4       15.34       17.50      1.55 o 
 -13   1   4      769.94      824.44      9.04 o 
 -12   1   4        0.15       -0.98      2.52 o 
 -11   1   4      483.21      481.74      5.94 o 
 -10   1   4      807.65      830.54      7.33 o 
  -9   1   4     1723.78     1626.49     10.26 o 
  -8   1   4      403.27      401.07      4.48 o 
  -7   1   4      754.79      728.87      5.70 o 
  -6   1   4      815.58      764.04      5.54 o 
  -5   1   4       26.60       32.15      1.14 o 
  -4   1   4     3472.29     3304.59     14.08 o 
  -3   1   4      132.57      140.66      2.28 o 
  -2   1   4      374.30      347.99      3.26 o 
  -1   1   4        9.21        7.98      0.65 o 
   0   1   4      404.43      439.73      3.83 o 
   1   1   4      537.01      654.15      4.88 o 
   2   1   4      705.19      782.84      5.70 o 
   3   1   4     2539.86     2799.41     13.35 o 
   4   1   4     2680.74     2974.99     14.49 o 
   5   1   4      312.05      330.33      4.31 o 
   6   1   4      572.29      621.10      6.35 o 
   7   1   4       85.80       95.08      3.34 o 
   8   1   4     1299.86     1392.95     11.07 o 
   9   1   4        0.36       -2.77      2.77 o 
  10   1   4      592.79      621.50      7.90 o 
  11   1   4       12.46       15.87      1.55 o 
  12   1   4       66.59       73.59      2.85 o 
  13   1   4       32.56       29.87      1.79 o 
 -15   2   4       77.42       88.81      4.31 o 
 -14   2   4      143.25      157.84      5.05 o 
 -13   2   4       16.22       18.48      1.47 o 
 -12   2   4      118.31      127.23      3.74 o 
 -11   2   4       58.34       60.48      2.93 o 
 -10   2   4        3.35        4.48      0.98 o 
  -9   2   4       65.97       60.97      2.52 o 
  -8   2   4       44.96       38.99      1.47 o 
  -7   2   4      438.16      452.68      4.56 o 
  -6   2   4      211.24      199.68      3.01 o 
  -5   2   4     1211.10     1232.10      7.33 o 
  -4   2   4      548.42      589.59      4.72 o 
  -3   2   4     1534.79     1530.60      8.06 o 
  -2   2   4     1437.71     1531.82      7.98 o 
  -1   2   4      422.68      435.99      3.83 o 
   0   2   4       29.46       37.77      1.71 o 
   1   2   4        3.49        2.12      0.73 o 
   2   2   4      296.20      321.70      3.66 o 
   3   2   4      105.26      135.05      2.69 o 
   4   2   4      849.33      871.49      6.84 o 
   5   2   4      192.40      204.56      3.66 o 
   6   2   4      150.11      158.65      3.58 o 
   7   2   4      702.50      758.26      7.57 o 
   8   2   4       65.88       71.39      3.34 o 
   9   2   4       10.74       13.84      1.30 o 
  10   2   4       13.86       12.13      1.47 o 
  11   2   4       32.49       31.42      1.63 o 
  12   2   4        1.39        4.07      3.09 o 
  13   2   4       11.66       12.21      1.71 o 
 -14   3   4        7.76        8.95      1.22 o 
 -13   3   4        0.00        2.93      1.14 o 
 -12   3   4       21.58       17.91      1.30 o 
 -11   3   4        3.32        6.11      0.98 o 
 -10   3   4       26.31       28.08      1.47 o 
  -9   3   4      239.13      224.26      3.83 o 
  -8   3   4       86.02       80.43      2.44 o 
  -7   3   4      156.03      138.22      2.85 o 
  -6   3   4       51.17       67.97      2.12 o 
  -5   3   4      851.24      782.68      5.70 o 
  -4   3   4     2044.68     2114.82     10.42 o 
  -3   3   4       81.58       67.24      1.95 o 
  -2   3   4      341.63      345.14      3.42 o 
  -1   3   4     2683.33     2420.48     11.31 o 
   0   3   4      818.62      849.67      5.86 o 
   1   3   4     1625.95     1694.30      9.28 o 
   2   3   4       45.44       42.17      1.47 o 
   3   3   4     1138.61     1179.19      7.90 o 
   4   3   4       29.85       32.40      1.55 o 
   5   3   4      551.39      569.16      6.02 o 
   6   3   4        2.16       -0.41      2.20 o 
   7   3   4      156.25      173.39      4.23 o 
   8   3   4       14.01       10.66      1.38 o 
   9   3   4        1.14       -1.06      2.77 o 
  10   3   4        0.88        0.24      2.60 o 
  11   3   4       11.28       11.48      1.63 o 
  12   3   4       42.95       43.47      1.87 o 
  13   3   4        0.01        2.60      3.01 o 
 -14   4   4      146.03      144.73      4.48 o 
 -13   4   4       16.56       17.91      1.30 o 
 -12   4   4      133.39      140.66      3.83 o 
 -11   4   4       62.55       61.70      2.04 o 
 -10   4   4       66.08       65.12      2.69 o 
  -9   4   4       80.85       78.80      2.69 o 
  -8   4   4      309.78      284.99      4.15 o 
  -7   4   4      139.87      113.31      2.69 o 
  -6   4   4      665.38      629.89      5.45 o 
  -5   4   4      131.02      154.91      2.77 o 
  -4   4   4        8.07       20.92      1.06 o 
  -3   4   4      994.86      984.39      6.59 o 
  -2   4   4      433.69      481.82      4.31 o 
  -1   4   4       54.69       49.74      1.71 o 
   0   4   4       97.19      102.89      2.20 o 
   1   4   4       85.57       74.08      2.12 o 
   2   4   4       95.37      102.16      2.36 o 
   3   4   4      700.90      657.08      5.54 o 
   4   4   4        4.80        3.83      0.90 o 
   5   4   4      389.82      357.52      4.48 o 
   6   4   4       83.16       78.31      2.77 o 
   7   4   4       70.85       58.77      2.60 o 
   8   4   4        7.01        7.41      0.98 o 
   9   4   4       11.63       10.58      1.06 o 
  10   4   4        2.94        2.52      2.36 o 
  11   4   4       29.52       30.12      1.47 o 
  12   4   4        2.19        1.95      2.69 o 
 -13   5   4       15.93       11.56      1.30 o 
 -12   5   4        4.32        2.60      2.44 o 
 -11   5   4        3.87        2.20      2.44 o 
 -10   5   4       53.78       48.35      1.95 o 
  -9   5   4      181.64      170.86      3.74 o 
  -8   5   4        0.49       -1.06      1.95 o 
  -7   5   4      313.52      303.38      4.23 o 
  -6   5   4        0.08        1.79      1.63 o 
  -5   5   4        6.48        7.16      0.81 o 
  -4   5   4       30.43       18.07      0.98 o 
  -3   5   4        6.34        6.59      0.81 o 
  -2   5   4      172.11      192.35      3.01 o 
  -1   5   4       94.94       94.02      2.44 o 
   0   5   4      203.88      197.89      3.09 o 
   1   5   4      569.26      541.00      4.97 o 
   2   5   4       51.85       55.84      2.12 o 
   3   5   4      574.45      515.68      5.13 o 
   4   5   4      236.92      220.44      3.74 o 
   5   5   4       32.73       21.98      1.14 o 
   6   5   4       13.92       12.54      1.06 o 
   7   5   4       22.70       22.47      1.14 o 
   8   5   4        1.05        2.28      2.36 o 
   9   5   4        0.18        2.04      2.12 o 
  10   5   4        4.86        0.41      2.77 o 
  11   5   4        2.82        3.83      2.52 o 
  12   5   4        7.94        5.37      3.01 o 
 -13   6   4       15.21       14.98      1.55 o 
 -12   6   4        0.10        2.20      2.52 o 
 -11   6   4        1.38        0.73      2.44 o 
 -10   6   4       15.98       21.57      1.22 o 
  -9   6   4        9.63        6.84      0.98 o 
  -8   6   4       25.51       18.15      0.98 o 
  -7   6   4       81.25       75.46      2.60 o 
  -6   6   4      154.63      143.35      3.26 o 
  -5   6   4       14.31       19.70      1.06 o 
  -4   6   4      153.10      155.64      3.17 o 
  -3   6   4       25.16       21.25      0.90 o 
  -2   6   4       55.66       59.91      2.36 o 
  -1   6   4      154.57      147.42      2.93 o 
   0   6   4       30.18       30.36      1.47 o 
   1   6   4       62.55       57.31      2.44 o 
   2   6   4       14.02       17.18      0.98 o 
   3   6   4        5.65        3.66      1.87 o 
   4   6   4       12.24        2.60      2.04 o 
   5   6   4        0.75        2.77      1.79 o 
   6   6   4       10.60        8.63      0.98 o 
   7   6   4      159.25      151.90      3.91 o 
   8   6   4       25.67       22.47      1.30 o 
   9   6   4       52.30       51.77      2.12 o 
  10   6   4       44.65       48.84      2.20 o 
  11   6   4       41.92       40.54      2.04 o 
 -12   7   4       22.91       27.84      1.38 o 
 -11   7   4      126.97      126.66      4.15 o 
 -10   7   4       19.03       18.89      1.30 o 
  -9   7   4      153.27      154.99      3.83 o 
  -8   7   4        4.40        3.91      0.98 o 
  -7   7   4       13.12       16.69      1.06 o 
  -6   7   4       42.94       40.78      1.71 o 
  -5   7   4      809.84      763.79      7.00 o 
  -4   7   4     1267.40     1230.23      9.04 o 
  -3   7   4      268.78      264.72      4.07 o 
  -2   7   4        4.26        1.87      1.95 o 
  -1   7   4     1551.59     1449.20      9.77 o 
   0   7   4      196.18      204.73      3.58 o 
   1   7   4      604.14      555.16      5.86 o 
   2   7   4      166.53      164.19      3.42 o 
   3   7   4      363.95      337.17      4.88 o 
   4   7   4        2.47        1.38      0.98 o 
   5   7   4      304.30      288.41      4.80 o 
   6   7   4       15.44       10.50      1.06 o 
   7   7   4        4.72        6.59      1.14 o 
   8   7   4       21.71       19.70      1.30 o 
   9   7   4        1.75        0.33      2.60 o 
  10   7   4       16.76       15.79      1.38 o 
  11   7   4       61.87       57.63      2.77 o 
 -11   8   4       28.02       27.11      1.47 o 
 -10   8   4      131.66      140.66      4.15 o 
  -9   8   4       18.38       16.85      1.22 o 
  -8   8   4        8.90       13.27      1.14 o 
  -7   8   4       25.52       26.29      1.22 o 
  -6   8   4      289.35      289.87      4.80 o 
  -5   8   4        3.95        4.40      1.06 o 
  -4   8   4        9.83       11.64      1.06 o 
  -3   8   4      374.44      383.97      5.13 o 
  -2   8   4      137.77      140.74      3.50 o 
  -1   8   4      457.77      431.92      5.45 o 
   0   8   4       12.30       13.19      1.06 o 
   1   8   4      178.25      186.82      3.83 o 
   2   8   4       17.30       18.40      1.22 o 
   3   8   4      189.97      187.88      3.91 o 
   4   8   4       23.83       18.89      1.22 o 
   5   8   4       76.88       78.06      3.09 o 
   6   8   4        4.28        3.34      1.06 o 
   7   8   4      180.53      180.22      4.56 o 
   8   8   4       47.64       41.68      2.12 o 
   9   8   4       21.06       22.63      1.38 o 
  10   8   4       42.92       38.42      1.79 o 
 -10   9   4       15.55       16.20      1.38 o 
  -9   9   4        0.02       -1.63      2.60 o 
  -8   9   4        5.07        0.90      2.52 o 
  -7   9   4        0.44       -2.60      2.60 o 
  -6   9   4      197.57      188.61      4.23 o 
  -5   9   4       30.85       27.35      1.38 o 
  -4   9   4      580.68      600.83      6.92 o 
  -3   9   4       18.06       17.18      1.30 o 
  -2   9   4       18.54       18.32      1.14 o 
  -1   9   4      180.91      184.29      3.99 o 
   0   9   4       20.98       22.06      1.14 o 
   1   9   4      207.64      194.55      4.15 o 
   2   9   4      146.50      129.43      3.74 o 
   3   9   4      105.79      111.19      3.58 o 
   4   9   4       18.08       16.61      1.22 o 
   5   9   4      263.28      262.11      5.21 o 
   6   9   4       22.91       24.50      1.47 o 
   7   9   4        0.45        1.38      2.60 o 
   8   9   4      100.83      103.62      4.15 o 
  -8  10   4       14.97       19.37      1.38 o 
  -7  10   4      175.94      192.11      4.88 o 
  -6  10   4       69.71       75.13      3.58 o 
  -5  10   4      157.35      149.45      4.40 o 
  -4  10   4      283.49      309.00      5.45 o 
  -3  10   4      172.56      167.04      4.48 o 
  -2  10   4      607.39      603.35      7.33 o 
  -1  10   4      262.35      245.02      5.29 o 
   0  10   4      153.26      166.14      4.23 o 
   1  10   4        4.17        3.26      1.22 o 
   2  10   4      256.84      273.35      5.29 o 
   3  10   4       12.43       14.90      1.38 o 
   4  10   4       68.41       72.61      3.66 o 
   5  10   4        0.97       -0.57      2.85 o 
   6  10   4      115.05      123.24      4.31 o 
   7  10   4       14.07       19.29      1.55 o 
  -6  11   4       96.43      100.78      4.07 o 
  -5  11   4      132.56      150.11      4.56 o 
  -4  11   4       87.46       96.46      3.83 o 
  -3  11   4       48.55       49.25      2.28 o 
  -2  11   4        5.71        5.05      2.52 o 
  -1  11   4       91.04       89.95      3.74 o 
   0  11   4       15.18       17.09      1.38 o 
   1  11   4       65.21       69.60      2.44 o 
   2  11   4        5.27        8.63      1.38 o 
   3  11   4       20.57       22.55      1.38 o 
   4  11   4      169.38      168.66      4.97 o 
   5  11   4       41.25       42.00      2.04 o 
  -1  12   4       15.47       17.18      1.55 o 
   0  12   4      125.05      148.15      4.88 o 
 -14   1   5       35.85       39.33      1.38 o 
 -13   1   5       53.75       57.36      2.32 o 
 -12   1   5       38.02       36.00      1.24 o 
 -11   1   5      299.27      295.63      3.45 o 
 -10   1   5       72.93       74.04      2.01 o 
  -9   1   5      150.26      157.51      2.42 o 
  -8   1   5       60.78       67.27      1.99 o 
  -7   1   5      508.25      480.95      5.49 o 
  -6   1   5       53.95       43.42      1.75 o 
  -5   1   5       72.92       66.08      2.12 o 
  -4   1   5       44.08       45.26      1.32 o 
  -3   1   5      521.61      522.15      3.28 o 
  -2   1   5      765.76      772.55     13.68 o 
  -1   1   5        0.42        1.40      0.60 o 
   0   1   5       90.61      112.25      2.44 o 
   1   1   5       13.76        9.69      0.81 o 
   2   1   5      225.59      245.67      3.42 o 
   3   1   5        0.05        2.93      1.63 o 
   4   1   5       36.04       38.50      1.63 o 
   5   1   5       78.32       73.10      2.93 o 
   6   1   5      115.62      116.89      3.50 o 
   7   1   5       31.28       33.46      1.63 o 
   8   1   5       61.43       68.30      2.44 o 
   9   1   5       89.27      103.30      4.15 o 
  10   1   5      150.56      179.17      5.29 o 
  11   1   5       77.15       84.33      3.09 o 
  12   1   5       79.29       79.86      3.26 o 
 -14   2   5       89.40      109.08      4.40 o 
 -13   2   5       12.86       14.98      1.38 o 
 -12   2   5       23.42       26.94      1.38 o 
 -11   2   5        0.35        2.69      2.12 o 
 -10   2   5      292.19      258.29      4.31 o 
  -9   2   5        3.32        4.07      0.98 o 
  -8   2   5      668.27      587.97      5.86 o 
  -7   2   5      353.75      335.92      4.23 o 
  -6   2   5      225.57      223.59      3.09 o 
  -5   2   5     1465.83     1402.53     18.23 o 
  -4   2   5       54.44       60.78      1.51 o 
  -3   2   5     2115.12     2022.08      9.44 o 
  -2   2   5      238.18      238.68      2.33 o 
  -1   2   5     1576.56     1553.28     10.18 o 
   0   2   5        4.74        2.85      1.55 o 
   1   2   5      385.21      417.51      4.48 o 
   2   2   5       19.60       24.99      1.14 o 
   3   2   5       22.80       23.44      1.06 o 
   4   2   5       13.09       16.20      1.06 o 
   5   2   5      135.32      147.01      3.50 o 
   6   2   5        1.97        3.83      2.28 o 
   7   2   5       52.12       58.61      2.28 o 
   8   2   5       18.79       24.66      1.47 o 
   9   2   5       21.18       21.08      1.55 o 
  10   2   5        0.82       -3.26      3.26 o 
  11   2   5        1.00        0.00      3.34 o 
  12   2   5        1.21        3.50      3.50 o 
 -14   3   5       42.91       37.20      1.63 o 
 -13   3   5      110.56      105.99      3.99 o 
 -12   3   5      119.02      116.08      3.83 o 
 -11   3   5      429.54      386.33      5.62 o 
 -10   3   5       35.99       29.71      1.55 o 
  -9   3   5      372.30      372.49      4.88 o 
  -8   3   5      154.08      132.28      3.09 o 
  -7   3   5      392.48      366.23      4.40 o 
  -6   3   5        0.14       -0.98      1.63 o 
  -5   3   5       38.93       34.35      1.38 o 
  -4   3   5        2.88        4.80      0.73 o 
  -3   3   5      324.56      287.35      3.50 o 
  -2   3   5        6.64        8.47      0.73 o 
  -1   3   5       13.98       12.70      0.81 o 
   0   3   5      167.89      174.93      3.01 o 
   1   3   5       96.29      109.89      2.69 o 
   2   3   5      130.15      148.56      3.09 o 
   3   3   5       39.45       42.25      1.63 o 
   4   3   5       11.50       15.79      1.06 o 
   5   3   5        0.35       -0.49      2.20 o 
   6   3   5       19.03       22.39      1.22 o 
   7   3   5       72.86       89.62      3.66 o 
   8   3   5       53.01       60.64      2.44 o 
   9   3   5      172.12      201.39      5.37 o 
  10   3   5      185.06      210.51      5.94 o 
  11   3   5       84.10       86.53      3.34 o 
  12   3   5      147.65      158.16      5.54 o 
 -13   4   5       82.60       80.26      3.74 o 
 -12   4   5      134.06      136.19      4.07 o 
 -11   4   5       61.65       56.25      2.20 o 
 -10   4   5      772.53      733.67      7.41 o 
  -9   4   5       76.84       64.88      2.77 o 
  -8   4   5      615.60      549.46      5.94 o 
  -7   4   5        0.82        0.24      1.79 o 
  -6   4   5      228.47      207.74      3.58 o 
  -5   4   5        4.63        5.94      0.81 o 
  -4   4   5      191.06      186.33      3.09 o 
  -3   4   5       36.41       33.46      1.30 o 
  -2   4   5        2.00        1.06      1.55 o 
  -1   4   5      965.67      865.55      6.43 o 
   0   4   5       55.55       58.37      2.20 o 
   1   4   5      453.81      405.87      4.56 o 
   2   4   5      543.48      511.94      5.13 o 
   3   4   5        0.48        0.16      1.79 o 
   4   4   5      241.92      247.05      3.91 o 
   5   4   5       82.84       78.63      2.77 o 
   6   4   5       66.86       69.60      2.69 o 
   7   4   5       47.90       40.70      1.87 o 
   8   4   5       58.18       61.46      2.85 o 
   9   4   5       89.74       82.70      3.34 o 
  10   4   5       91.63       89.87      3.74 o 
  11   4   5       60.47       57.31      2.60 o 
  12   4   5       17.08       18.15      1.55 o 
 -13   5   5        1.95        3.50      2.69 o 
 -12   5   5       29.13       27.35      1.47 o 
 -11   5   5       10.07        8.95      1.30 o 
 -10   5   5       17.45       16.28      1.22 o 
  -9   5   5       92.57       91.17      3.26 o 
  -8   5   5       78.16       70.01      2.77 o 
  -7   5   5       30.42       25.40      1.30 o 
  -6   5   5      290.78      273.10      4.15 o 
  -5   5   5      129.85      127.15      3.01 o 
  -4   5   5      399.89      386.82      4.64 o 
  -3   5   5      182.45      165.57      3.26 o 
  -2   5   5     2852.22     2613.98     13.68 o 
  -1   5   5        0.53       -0.98      1.87 o 
   0   5   5     3112.77     2797.29     14.25 o 
   1   5   5      570.75      514.38      5.45 o 
   2   5   5     2818.68     2598.51     13.92 o 
   3   5   5      290.09      255.68      4.07 o 
   4   5   5      573.29      522.76      5.78 o 
   5   5   5      226.99      210.18      4.15 o 
   6   5   5      234.85      215.47      4.23 o 
   7   5   5       25.95       29.39      1.30 o 
   8   5   5       36.62       35.00      1.87 o 
   9   5   5        4.67        5.86      1.30 o 
  10   5   5        4.42        1.55      2.93 o 
  11   5   5       12.95       11.97      1.63 o 
 -12   6   5      343.31      348.48      6.11 o 
 -11   6   5      102.40       92.23      3.66 o 
 -10   6   5      531.62      529.52      6.76 o 
  -9   6   5       33.75       32.56      1.55 o 
  -8   6   5      208.65      199.11      4.07 o 
  -7   6   5       72.03       69.03      2.85 o 
  -6   6   5       62.32       60.56      2.69 o 
  -5   6   5      293.25      280.19      4.31 o 
  -4   6   5      357.27      337.98      4.56 o 
  -3   6   5      257.28      239.81      3.91 o 
  -2   6   5      125.68      112.82      3.01 o 
  -1   6   5      127.10      122.84      3.01 o 
   0   6   5      128.39      124.46      3.17 o 
   1   6   5      335.25      326.26      4.72 o 
   2   6   5      726.44      690.69      6.67 o 
   3   6   5        2.18        3.42      2.20 o 
   4   6   5      308.01      295.49      4.80 o 
   5   6   5      136.68      142.37      3.50 o 
   6   6   5       86.63       81.73      3.17 o 
   7   6   5      126.71      120.88      3.74 o 
   8   6   5       91.32       87.10      3.83 o 
   9   6   5      202.34      186.82      5.13 o 
  10   6   5      194.04      181.04      5.21 o 
 -11   7   5       67.92       74.32      3.66 o 
 -10   7   5       24.38       30.85      1.55 o 
  -9   7   5      119.80      120.39      3.99 o 
  -8   7   5        8.71        8.95      1.14 o 
  -7   7   5       71.63       86.04      2.93 o 
  -6   7   5       50.97       49.98      1.87 o 
  -5   7   5        9.99        7.90      1.06 o 
  -4   7   5      373.79      365.74      5.21 o 
  -3   7   5       33.74       35.57      1.71 o 
  -2   7   5     1292.82     1199.13      9.36 o 
  -1   7   5       31.41       29.22      1.47 o 
   0   7   5     1331.63     1256.68      9.36 o 
   1   7   5      141.69      133.91      3.42 o 
   2   7   5      475.48      471.72      5.86 o 
   3   7   5      175.26      160.93      3.91 o 
   4   7   5      114.61      114.53      3.50 o 
   5   7   5       47.80       50.06      2.04 o 
   6   7   5       18.92       15.47      1.22 o 
   7   7   5       20.90       21.49      1.30 o 
   8   7   5       10.75        7.90      1.30 o 
   9   7   5        0.22       -2.93      2.93 o 
  10   7   5        0.19        0.08      2.85 o 
 -10   8   5       84.02       95.81      3.83 o 
  -9   8   5       20.24       20.43      1.38 o 
  -8   8   5      113.79      124.22      3.83 o 
  -7   8   5       60.00       58.85      2.20 o 
  -6   8   5        5.79        8.38      0.98 o 
  -5   8   5       75.99       80.10      3.26 o 
  -4   8   5        1.26       -0.08      2.12 o 
  -3   8   5       49.73       51.20      1.95 o 
  -2   8   5        2.78        1.79      2.12 o 
  -1   8   5       94.04       88.65      3.17 o 
   0   8   5       29.18       28.00      1.14 o 
   1   8   5      301.86      271.15      4.80 o 
   2   8   5       12.07        9.69      1.14 o 
   3   8   5      103.03      103.30      3.50 o 
   4   8   5       22.11       22.22      1.30 o 
   5   8   5       56.72       56.57      2.20 o 
   6   8   5       27.24       24.58      1.47 o 
   7   8   5        5.42        4.15      1.30 o 
   8   8   5       62.81       56.98      2.44 o 
  -9   9   5      132.16      137.08      4.40 o 
  -8   9   5        0.16        0.16      2.52 o 
  -7   9   5      313.26      321.05      5.62 o 
  -6   9   5        4.42        1.06      2.52 o 
  -5   9   5      153.40      160.36      4.23 o 
  -4   9   5        0.92        0.81      2.28 o 
  -3   9   5       80.95       84.41      3.17 o 
  -2   9   5        1.44        2.12      2.20 o 
  -1   9   5        7.77        8.14      1.14 o 
   0   9   5        0.91       -1.14      2.28 o 
   1   9   5        3.24        1.95      2.28 o 
   2   9   5      142.94      136.27      3.99 o 
   3   9   5       11.18        9.20      1.30 o 
   4   9   5       48.16       52.50      2.20 o 
   5   9   5       13.47       11.64      1.38 o 
   6   9   5       72.03       75.38      3.66 o 
   7   9   5       11.91       13.27      1.47 o 
  -7  10   5       29.41       26.94      1.47 o 
  -6  10   5        7.99       10.18      1.30 o 
  -5  10   5      129.99      144.08      4.40 o 
  -4  10   5       15.24       13.59      1.30 o 
  -3  10   5      166.56      173.47      4.31 o 
  -2  10   5        0.72       -0.73      2.60 o 
  -1  10   5       29.22       28.08      1.38 o 
   0  10   5        6.75        9.61      1.30 o 
   1  10   5       16.62       13.76      1.38 o 
   2  10   5       52.41       52.34      2.28 o 
   3  10   5        8.53        8.95      1.38 o 
   4  10   5        6.42        7.16      1.38 o 
   5  10   5       22.73       24.50      1.55 o 
  -4  11   5       17.72       12.37      1.47 o 
  -3  11   5        2.06       -0.49      2.60 o 
  -2  11   5        7.53        7.65      1.38 o 
  -1  11   5        0.32       -1.95      2.69 o 
   0  11   5       13.47       18.23      1.38 o 
   1  11   5        2.19        2.69      2.60 o 
   2  11   5        1.36        0.90      2.85 o 
   3  11   5        2.68        5.45      2.85 o 
 -14   0   6       32.28       39.68      1.34 o 
 -13   0   6        5.91        2.02      2.01 o 
 -12   0   6        2.39        5.04      0.86 o 
 -11   0   6      105.55      105.91      2.50 o 
 -10   0   6       64.52       65.89      2.13 o 
  -9   0   6       29.05       29.19      1.03 o 
  -8   0   6      240.75      226.51      3.34 o 
  -7   0   6      317.71      305.91      3.17 o 
  -6   0   6     4436.19     4347.11     14.22 o 
  -5   0   6      107.55      114.18      2.10 o 
  -4   0   6     3836.28     3680.86     15.67 o 
  -3   0   6      885.14      864.59      4.69 o 
  -2   0   6      393.24      396.79      5.54 o 
  -1   0   6     1249.49     1233.98      5.84 o 
   0   0   6      185.86      190.07      3.34 o 
   1   0   6       10.31        6.19      0.90 o 
   2   0   6      159.15      171.51      3.42 o 
   3   0   6      754.98      705.51      6.76 o 
   4   0   6     1088.23     1054.89      8.87 o 
   5   0   6      862.01      894.44      8.55 o 
   6   0   6      178.49      207.57      4.64 o 
   7   0   6      154.55      161.01      4.40 o 
   8   0   6       20.63       20.51      1.38 o 
   9   0   6       18.49       19.54      1.63 o 
  10   0   6        1.70       -3.42      3.42 o 
  11   0   6        6.29        8.14      1.79 o 
 -14   1   6       38.81       43.57      1.43 o 
 -13   1   6       35.84       38.24      1.35 o 
 -12   1   6      158.96      162.98      4.07 o 
 -11   1   6       33.51       32.48      1.63 o 
 -10   1   6      139.03      145.25      2.68 o 
  -9   1   6      196.57      205.85      2.88 o 
  -8   1   6     1779.46     1712.30     12.70 o 
  -7   1   6      893.05      895.49      5.30 o 
  -6   1   6      979.00      960.41      5.35 o 
  -5   1   6     1306.11     1246.80      6.43 o 
  -4   1   6        1.81        2.91      1.42 o 
  -3   1   6      876.87      811.21      4.55 o 
  -2   1   6       50.15       56.47      1.58 o 
  -1   1   6       16.36       15.69      0.66 o 
   0   1   6       30.09       34.11      1.47 o 
   1   1   6       51.36       56.25      2.36 o 
   2   1   6      198.62      208.80      3.66 o 
   3   1   6      207.07      212.70      3.91 o 
   4   1   6        0.22        3.09      2.36 o 
   5   1   6     1368.33     1378.30     10.75 o 
   6   1   6       67.76       64.71      2.36 o 
   7   1   6      157.95      176.15      4.56 o 
   8   1   6        0.17       -1.55      2.77 o 
   9   1   6       95.72      112.66      4.48 o 
  10   1   6        1.69        0.73      3.34 o 
  11   1   6      140.39      152.06      5.70 o 
 -13   2   6       48.77       52.13      2.65 o 
 -12   2   6        1.93        2.91      1.87 o 
 -11   2   6       36.97       39.98      1.38 o 
 -10   2   6       79.97       84.55      2.27 o 
  -9   2   6       36.31       44.29      1.27 o 
  -8   2   6       53.28       56.57      1.83 o 
  -7   2   6        0.05        1.05      2.36 o 
  -6   2   6      809.44      808.06      8.06 o 
  -5   2   6       54.02       56.09      1.67 o 
  -4   2   6      650.99      613.73      4.03 o 
  -3   2   6       35.45       34.56      1.04 o 
  -2   2   6       83.46       80.47      1.78 o 
  -1   2   6      204.10      218.13      3.42 o 
   0   2   6       69.65       80.18      2.60 o 
   1   2   6        6.55        5.21      0.98 o 
   2   2   6        0.04        0.33      1.95 o 
   3   2   6      451.90      456.99      5.45 o 
   4   2   6        8.66        9.61      1.22 o 
   5   2   6      538.65      556.38      6.67 o 
   6   2   6       30.09       28.90      1.38 o 
   7   2   6       44.87       44.45      2.20 o 
   8   2   6      119.04      119.99      4.15 o 
   9   2   6        4.10        2.60      3.09 o 
  10   2   6        0.41        1.30      1.55 o 
  11   2   6        7.32        4.80      1.79 o 
 -13   3   6        1.61       -0.03      1.87 o 
 -12   3   6        0.64       -1.81      1.81 o 
 -11   3   6        0.05        0.51      1.51 o 
 -10   3   6        1.37        1.91      1.49 o 
  -9   3   6        0.05       -1.06      1.44 o 
  -8   3   6       14.31       15.93      0.69 o 
  -7   3   6      469.55      457.47      3.74 o 
  -6   3   6        4.06        3.17      1.27 o 
  -5   3   6      161.71      174.23      5.05 o 
  -4   3   6      394.59      383.65      7.53 o 
  -3   3   6      147.25      141.97      2.07 o 
  -2   3   6       15.92       16.32      0.63 o 
  -1   3   6       26.08       23.75      0.80 o 
   0   3   6      184.41      186.25      3.58 o 
   1   3   6      257.74      259.35      4.31 o 
   2   3   6      757.48      781.05      7.24 o 
   3   3   6       56.87       52.59      1.95 o 
   4   3   6      955.62      939.13      8.47 o 
   5   3   6        1.76        8.79      1.30 o 
   6   3   6      220.47      207.98      4.88 o 
   7   3   6        4.78        2.77      1.30 o 
   8   3   6       41.26       51.36      2.20 o 
   9   3   6        0.02       -2.60      3.17 o 
  10   3   6        0.60        3.83      3.17 o 
  11   3   6        7.59        2.28      3.66 o 
 -13   4   6      127.89      124.76      3.79 o 
 -12   4   6        0.73       -0.70      1.87 o 
 -11   4   6      287.32      281.70      3.74 o 
 -10   4   6       35.03       35.49      1.47 o 
  -9   4   6      141.90      152.16      2.62 o 
  -8   4   6        0.61       -1.24      1.47 o 
  -7   4   6      211.84      217.99      4.97 o 
  -6   4   6      189.32      155.03      2.56 o 
  -5   4   6      280.33      266.41      4.23 o 
  -4   4   6       79.97       69.71      1.75 o 
  -3   4   6      136.39      117.27      2.04 o 
  -2   4   6        0.01        0.96      1.18 o 
  -1   4   6        1.54       -0.68      1.24 o 
   0   4   6        0.06       -0.81      1.63 o 
   1   4   6       18.82       18.64      0.98 o 
   2   4   6      106.11       97.19      2.93 o 
   3   4   6       79.28       73.99      2.69 o 
   4   4   6      370.38      338.14      5.05 o 
   5   4   6       85.44       72.12      3.17 o 
   6   4   6      334.25      294.19      5.29 o 
   7   4   6        0.84        3.09      2.36 o 
   8   4   6       82.16       68.62      2.36 o 
   9   4   6        3.48        5.13      1.22 o 
  10   4   6        0.18        2.12      2.60 o 
 -12   5   6        0.00       -0.37      1.17 o 
 -11   5   6        3.19        2.96      1.86 o 
 -10   5   6        3.83        3.31      1.09 o 
  -9   5   6       10.53        9.22      1.22 o 
  -8   5   6       56.12       47.64      1.29 o 
  -7   5   6       13.55       14.41      0.75 o 
  -6   5   6      130.82      124.05      2.33 o 
  -5   5   6       13.13       15.79      0.75 o 
  -4   5   6       10.19       10.02      0.68 o 
  -3   5   6      112.82      103.55      2.10 o 
  -2   5   6        5.06        2.79      1.35 o 
  -1   5   6        6.54        4.58      0.88 o 
   0   5   6        0.46        1.47      1.79 o 
   1   5   6       65.24       63.90      2.69 o 
   2   5   6      136.04      123.00      3.26 o 
   3   5   6       33.64       31.83      1.47 o 
   4   5   6      212.72      190.48      4.15 o 
   5   5   6       59.31       63.74      2.93 o 
   6   5   6        5.82        4.72      2.28 o 
   7   5   6       12.91        8.95      1.30 o 
   8   5   6        7.29        7.24      1.22 o 
   9   5   6        0.18        0.57      2.77 o 
  10   5   6        3.09        5.13      2.77 o 
 -11   6   6        2.71        6.16      1.10 o 
 -10   6   6        5.28        2.96      1.95 o 
  -9   6   6       28.88       33.32      1.51 o 
  -8   6   6        0.00       -0.57      1.55 o 
  -7   6   6        0.50        1.63      1.38 o 
  -6   6   6       44.78       35.16      1.55 o 
  -5   6   6       12.63       12.85      0.78 o 
  -4   6   6       13.23       18.10      0.75 o 
  -3   6   6       67.68       69.15      3.38 o 
  -2   6   6       74.65       72.65      2.10 o 
  -1   6   6       51.95       55.56      1.50 o 
   0   6   6       11.19       11.23      1.06 o 
   1   6   6       83.56       87.26      3.01 o 
   2   6   6       10.66        9.04      1.06 o 
   3   6   6       11.64       12.86      1.14 o 
   4   6   6        7.09        4.64      2.36 o 
   5   6   6        4.40        4.31      2.36 o 
   6   6   6        6.50        7.00      1.14 o 
   7   6   6        0.35       -2.60      2.60 o 
   8   6   6       45.24       39.72      1.79 o 
   9   6   6       11.66        9.85      1.47 o 
 -10   7   6       18.85       19.54      1.30 o 
  -9   7   6        5.15        4.67      1.78 o 
  -8   7   6       60.79       63.69      1.61 o 
  -7   7   6       74.77       70.69      2.22 o 
  -6   7   6        0.53       -0.45      1.52 o 
  -5   7   6        6.67        3.51      1.67 o 
  -4   7   6      230.32      229.76      3.17 o 
  -3   7   6      358.45      338.58      3.71 o 
  -2   7   6       21.02       21.78      0.86 o 
  -1   7   6        0.92        2.69      1.52 o 
   0   7   6      304.63      291.99      4.72 o 
   1   7   6       42.95       38.01      1.71 o 
   2   7   6      209.63      193.17      4.31 o 
   3   7   6       94.08       91.50      3.50 o 
   4   7   6      233.18      226.95      4.88 o 
   5   7   6        1.13        6.51      1.22 o 
   6   7   6      211.46      190.15      5.05 o 
   7   7   6        4.98        1.55      2.77 o 
   8   7   6        8.01        7.98      1.38 o 
  -9   8   6      271.40      289.00      4.17 o 
  -8   8   6        0.18        1.15      1.72 o 
  -7   8   6       58.44       65.91      1.61 o 
  -6   8   6       21.74       25.15      0.92 o 
  -5   8   6       77.15       79.08      2.39 o 
  -4   8   6       33.60       29.12      1.03 o 
  -3   8   6       32.71       33.01      1.15 o 
  -2   8   6       18.92       19.60      1.87 o 
  -1   8   6        0.37       -1.41      1.58 o 
   0   8   6       64.31       62.35      2.12 o 
   1   8   6        1.69        2.52      2.28 o 
   2   8   6       56.85       53.40      2.20 o 
   3   8   6      150.51      149.37      4.23 o 
   4   8   6      191.95      182.34      4.72 o 
   5   8   6       69.75       72.85      2.52 o 
   6   8   6      145.30      143.84      4.88 o 
   7   8   6        1.94        1.30      2.77 o 
  -8   9   6        9.66       12.39      1.47 o 
  -7   9   6       89.91       91.29      4.15 o 
  -6   9   6       15.69       17.87      0.92 o 
  -5   9   6      122.67      130.68      4.76 o 
  -4   9   6        2.72        3.15      1.81 o 
  -3   9   6      146.89      151.80      3.11 o 
  -2   9   6        0.01        0.75      3.30 o 
  -1   9   6        4.11        6.69      1.10 o 
   0   9   6       32.98       30.36      1.38 o 
   1   9   6        3.72        6.11      1.22 o 
   2   9   6      134.15      123.81      4.15 o 
   3   9   6       44.39       36.79      1.63 o 
   4   9   6       99.71       95.89      4.07 o 
   5   9   6       11.39       13.59      1.55 o 
   6   9   6      163.09      162.97      5.13 o 
  -5  10   6       16.06       18.92      1.12 o 
  -4  10   6      213.92      239.57      6.67 o 
  -3  10   6      157.75      179.64      4.03 o 
  -2  10   6       98.07      104.89      2.94 o 
  -1  10   6      221.64      225.50      3.80 o 
   0  10   6      148.03      147.58      4.72 o 
   1  10   6      103.67      107.29      4.48 o 
   2  10   6        6.15       10.50      1.47 o 
   3  10   6      214.98      213.44      5.45 o 
 -13   1   7       56.78       60.44      2.40 o 
 -12   1   7       12.13       15.78      0.98 o 
 -11   1   7       35.85       38.39      1.55 o 
 -10   1   7       42.98       42.11      1.41 o 
  -9   1   7       44.76       46.96      1.32 o 
  -8   1   7        1.20        1.45      1.44 o 
  -7   1   7       16.22       15.91      0.81 o 
  -6   1   7       78.12       83.37      2.10 o 
  -5   1   7        6.15        4.87      2.32 o 
  -4   1   7       46.28       44.09      1.47 o 
  -3   1   7       25.80       25.74      0.89 o 
  -2   1   7      105.54      101.38      2.73 o 
  -1   1   7        0.09       -1.29      2.44 o 
   0   1   7       14.08       12.54      1.06 o 
   1   1   7        0.67        4.48      1.06 o 
   2   1   7        9.16       11.23      1.14 o 
   3   1   7       45.30       43.96      1.95 o 
   4   1   7        3.46        2.52      2.44 o 
   5   1   7       13.14       13.27      1.38 o 
   6   1   7       15.05       14.33      1.38 o 
   7   1   7       32.42       32.80      1.55 o 
   8   1   7        7.08        9.04      1.47 o 
   9   1   7        6.79        8.06      1.55 o 
  10   1   7       17.41       19.46      1.79 o 
 -12   2   7       37.48       45.03      2.12 o 
 -11   2   7       21.21       27.70      1.71 o 
 -10   2   7       31.83       33.66      1.09 o 
  -9   2   7        9.09       12.59      0.81 o 
  -8   2   7        2.26        1.72      1.38 o 
  -7   2   7       29.39       25.13      0.95 o 
  -6   2   7       15.52       14.34      0.78 o 
  -5   2   7      117.12      106.99      2.22 o 
  -4   2   7     1102.04     1035.61      5.84 o 
  -3   2   7      236.30      238.37      5.01 o 
  -2   2   7     2499.97     2378.55    101.79 o 
  -1   2   7        0.00        1.38      1.87 o 
   0   2   7     1873.59     1942.74     12.54 o 
   1   2   7        6.23        8.55      1.06 o 
   2   2   7      253.76      277.09      4.72 o 
   3   2   7        5.34        2.52      2.36 o 
   4   2   7        7.13        3.74      2.60 o 
   5   2   7        2.87        3.66      2.52 o 
   6   2   7       24.30       27.43      1.38 o 
   7   2   7        0.65       -0.33      2.77 o 
   8   2   7       19.10       22.30      1.63 o 
   9   2   7        0.07        0.41      3.09 o 
  10   2   7        0.20        2.85      3.42 o 
 -12   3   7       73.24       77.89      2.68 o 
 -11   3   7      110.88      108.47      2.73 o 
 -10   3   7      131.13      125.56      2.79 o 
  -9   3   7       15.66       15.64      1.67 o 
  -8   3   7        2.05        3.87      1.41 o 
  -7   3   7       97.89       92.46      2.16 o 
  -6   3   7       53.56       56.50      1.63 o 
  -5   3   7       44.48       39.70      2.36 o 
  -4   3   7       99.40       91.06      2.01 o 
  -3   3   7      232.72      212.43      5.17 o 
  -2   3   7      107.00       92.50      2.07 o 
  -1   3   7      331.77      300.68      3.14 o 
   0   3   7        0.54       -0.81      2.28 o 
   1   3   7       94.84      102.32      3.50 o 
   2   3   7       35.21       39.24      1.87 o 
   3   3   7        3.24        3.66      2.36 o 
   4   3   7        2.20        4.48      2.28 o 
   5   3   7        2.98        3.01      2.60 o 
   6   3   7        0.58       -1.71      2.77 o 
   7   3   7        5.67        5.21      3.01 o 
   8   3   7       47.64       57.31      2.52 o 
   9   3   7       11.20       12.05      1.71 o 
  10   3   7       52.42       54.86      2.77 o 
 -12   4   7      210.77      221.59      4.76 o 
 -11   4   7      139.08      147.49      3.11 o 
 -10   4   7       32.27       35.24      1.18 o 
  -9   4   7      241.36      252.43      3.40 o 
  -8   4   7       38.82       37.25      1.20 o 
  -7   4   7       79.10       79.29      2.15 o 
  -6   4   7       18.50       15.27      0.75 o 
  -5   4   7      121.08      110.87      2.27 o 
  -4   4   7       52.03       49.29      1.32 o 
  -3   4   7      264.47      251.88      3.05 o 
  -2   4   7      324.32      284.41      3.19 o 
  -1   4   7       19.19       18.79      0.78 o 
   0   4   7      340.22      299.31      4.64 o 
   1   4   7       37.59       40.38      1.79 o 
   2   4   7       49.39       48.84      1.79 o 
   3   4   7       45.13       45.26      1.87 o 
   4   4   7       11.81       16.85      1.14 o 
   5   4   7      108.13      101.10      3.66 o 
   6   4   7       15.14       12.70      1.30 o 
   7   4   7      148.47      134.64      4.15 o 
   8   4   7       21.74       23.61      1.47 o 
   9   4   7       77.39       72.28      2.69 o 
 -11   5   7       26.89       28.60      1.91 o 
 -10   5   7      103.80      106.91      4.03 o 
  -9   5   7       29.24       27.23      0.98 o 
  -8   5   7       39.16       40.37      1.51 o 
  -7   5   7       97.92      100.42      2.36 o 
  -6   5   7        0.85        0.66      1.49 o 
  -5   5   7      296.23      290.55      3.40 o 
  -4   5   7       14.61       15.55      1.95 o 
  -3   5   7      563.99      542.16      9.04 o 
  -2   5   7        1.88        2.50      0.96 o 
  -1   5   7     1400.52     1309.73      7.19 o 
   0   5   7       19.66       21.98      1.22 o 
   1   5   7      489.75      479.29      6.27 o 
   2   5   7        8.45       12.29      1.06 o 
   3   5   7      333.20      309.25      5.29 o 
   4   5   7        2.13        0.49      2.44 o 
   5   5   7      170.53      167.53      4.56 o 
   6   5   7       65.80       60.56      2.60 o 
   7   5   7       60.38       57.96      2.52 o 
   8   5   7       77.71       69.35      2.85 o 
 -10   6   7      160.11      157.22      4.07 o 
  -9   6   7      423.63      450.02      4.75 o 
  -8   6   7       24.82       23.11      0.98 o 
  -7   6   7       93.46      102.32      4.80 o 
  -6   6   7       23.19       21.54      2.65 o 
  -5   6   7       35.15       35.69      1.17 o 
  -4   6   7       56.50       51.91      1.71 o 
  -3   6   7      105.47      111.01      2.44 o 
  -2   6   7       53.39       52.65      1.47 o 
  -1   6   7       14.46       15.28      0.86 o 
   0   6   7       14.79       13.76      1.14 o 
   1   6   7       63.63       65.28      2.93 o 
   2   6   7        0.21       -0.33      2.20 o 
   3   6   7      106.77      102.57      3.58 o 
   4   6   7        5.84        2.77      2.69 o 
   5   6   7      199.40      190.24      4.80 o 
   6   6   7       23.78       24.75      1.55 o 
   7   6   7      233.44      215.80      5.45 o 
   8   6   7       49.39       48.27      2.28 o 
  -9   7   7        4.87        3.75      2.00 o 
  -8   7   7       48.14       51.85      2.73 o 
  -7   7   7        2.17        3.28      1.67 o 
  -6   7   7       40.99       45.01      1.49 o 
  -5   7   7       37.89       37.51      1.32 o 
  -4   7   7       39.34       42.09      1.41 o 
  -3   7   7      335.57      319.17     10.09 o 
  -2   7   7        8.64        7.98      1.75 o 
  -1   7   7      687.62      649.30      5.44 o 
   0   7   7        0.13       -1.63      2.44 o 
   1   7   7      300.81      305.83      5.45 o 
   2   7   7        3.91        3.83      1.22 o 
   3   7   7       53.94       43.47      2.12 o 
   4   7   7       29.43       31.58      1.38 o 
   5   7   7       36.07       32.40      1.55 o 
   6   7   7       52.05       52.67      2.36 o 
   7   7   7        3.69       -3.34      3.34 o 
  -8   8   7       16.88       18.10      1.06 o 
  -7   8   7       46.72       51.21      1.61 o 
  -6   8   7       21.08       25.69      0.97 o 
  -5   8   7       13.97       15.23      0.95 o 
  -4   8   7      128.20      147.16      9.81 o 
  -3   8   7       20.75       22.15      1.18 o 
  -2   8   7      131.24      137.56      2.99 o 
  -1   8   7        0.36       -0.90      1.81 o 
   0   8   7       59.02       58.61      2.28 o 
   1   8   7       13.10       12.05      1.38 o 
   2   8   7       33.66       31.01      1.71 o 
   3   8   7        2.30       -1.71      2.69 o 
   4   8   7       26.61       27.92      1.47 o 
   5   8   7        7.67        5.54      3.09 o 
  -6   9   7       63.47       67.40      1.90 o 
  -5   9   7        3.73        4.24      1.18 o 
  -4   9   7       79.46       89.11      2.70 o 
  -3   9   7       21.81       19.33      1.04 o 
  -2   9   7       50.64       50.32      1.64 o 
  -1   9   7       25.82       22.77      1.09 o 
   0   9   7        9.51       10.18      1.22 o 
   1   9   7       17.86       17.75      1.38 o 
   2   9   7       10.88       10.09      1.30 o 
   3   9   7       16.79       17.91      1.47 o 
 -11   0   8        6.96       10.65      0.98 o 
 -10   0   8        4.59        4.18      1.38 o 
  -9   0   8      153.50      152.67      4.68 o 
  -8   0   8       21.69       21.93      0.94 o 
  -7   0   8      238.21      233.75      3.31 o 
  -6   0   8      226.65      234.70      3.70 o 
  -5   0   8      966.51      954.26      6.13 o 
  -4   0   8       61.09       63.08      2.20 o 
  -3   0   8      583.42      601.74      4.75 o 
  -2   0   8      180.69      186.31      2.94 o 
  -1   0   8      463.20      495.02      4.49 o 
   0   0   8      955.30      964.04      9.20 o 
   1   0   8      485.76      492.07      6.67 o 
   2   0   8      726.28      765.67      8.38 o 
   3   0   8       99.88      109.97      3.91 o 
   4   0   8      324.30      303.38      5.78 o 
   5   0   8      184.18      167.04      4.97 o 
   6   0   8       53.29       61.87      2.69 o 
   7   0   8      177.94      181.77      5.37 o 
   8   0   8        0.52        2.04      1.55 o 
   9   0   8        1.98        6.43      3.50 o 
 -11   1   8      140.39      153.11      3.31 o 
 -10   1   8        9.76        7.35      0.92 o 
  -9   1   8      230.86      245.20      4.11 o 
  -8   1   8       46.99       47.22      1.52 o 
  -7   1   8      771.44      769.70     13.02 o 
  -6   1   8      101.25      104.85      3.62 o 
  -5   1   8      332.39      328.75      3.68 o 
  -4   1   8       11.79       10.90      0.78 o 
  -3   1   8        1.42       -0.25      1.99 o 
  -2   1   8       51.18       49.47      1.41 o 
  -1   1   8        4.56        6.86      2.36 o 
   0   1   8       79.70       86.45      3.50 o 
   1   1   8      158.75      156.86      4.15 o 
   2   1   8       10.29        3.58      2.85 o 
   3   1   8      577.98      562.08      7.33 o 
   4   1   8       36.91       40.46      1.87 o 
   5   1   8       75.98       86.04      3.83 o 
   6   1   8      341.45      326.42      6.51 o 
   7   1   8       11.90       12.94      1.55 o 
   8   1   8       44.65       53.56      2.44 o 
 -11   2   8        0.90        0.39      1.90 o 
 -10   2   8      153.54      175.90      3.22 o 
  -9   2   8      121.08      122.31      2.88 o 
  -8   2   8      231.29      248.47      3.54 o 
  -7   2   8      233.89      238.79      7.00 o 
  -6   2   8        0.04        1.15      1.52 o 
  -5   2   8      196.06      180.08      2.82 o 
  -4   2   8        0.10       -1.41      1.41 o 
  -3   2   8       39.47       35.91      1.21 o 
  -2   2   8        0.02       -1.47      1.47 o 
  -1   2   8       43.81       42.96      6.88 o 
   0   2   8      182.96      189.50      4.40 o 
   1   2   8      150.44      156.29      4.23 o 
   2   2   8      174.46      176.24      4.40 o 
   3   2   8        0.81        2.28      1.22 o 
   4   2   8      139.32      138.30      4.15 o 
   5   2   8        1.83       -0.41      2.85 o 
   6   2   8       39.71       39.15      1.87 o 
   7   2   8        2.50        2.12      3.01 o 
   8   2   8        3.26        4.15      3.26 o 
 -11   3   8       36.79       44.72      1.71 o 
 -10   3   8       26.14       26.41      1.14 o 
  -9   3   8       66.78       71.53      2.48 o 
  -8   3   8       99.77      110.13      2.56 o 
  -7   3   8       32.26       33.63      4.27 o 
  -6   3   8      464.59      452.90      7.24 o 
  -5   3   8        6.34        4.54      2.44 o 
  -4   3   8      104.44      106.17      2.33 o 
  -3   3   8       93.10       88.98      2.13 o 
  -2   3   8       28.01       32.75      1.51 o 
  -1   3   8        0.02        0.90      1.41 o 
   0   3   8        1.41       -0.90      2.44 o 
   1   3   8       49.60       49.66      2.28 o 
   2   3   8       65.13       64.80      3.17 o 
   3   3   8      134.65      123.81      4.07 o 
   4   3   8       35.44       36.39      1.55 o 
   5   3   8       97.64       97.76      4.23 o 
   6   3   8        1.03        6.59      1.47 o 
   7   3   8       16.13       15.22      1.71 o 
   8   3   8        0.98       -1.06      3.42 o 
 -10   4   8      302.44      317.62      4.23 o 
  -9   4   8       29.77       33.23      1.13 o 
  -8   4   8      303.51      325.96      3.97 o 
  -7   4   8       90.09       99.08      2.59 o 
  -6   4   8      134.62      143.95      2.73 o 
  -5   4   8       30.25       24.86      0.89 o 
  -4   4   8       39.62       35.53      1.15 o 
  -3   4   8       88.91       79.02      2.24 o 
  -2   4   8       84.26       79.28      2.44 o 
  -1   4   8       11.86       11.92      0.81 o 
   0   4   8        8.39        4.40      2.44 o 
   1   4   8        0.87        0.49      2.12 o 
   2   4   8        0.23       -1.95      2.28 o 
   3   4   8       42.12       39.32      1.79 o 
   4   4   8        5.56        4.15      2.44 o 
   5   4   8       75.42       68.70      3.34 o 
   6   4   8        9.33        3.50      3.01 o 
   7   4   8       70.86       67.56      2.60 o 
 -10   5   8       18.84       20.57      0.98 o 
  -9   5   8        0.24       -0.31      1.83 o 
  -8   5   8       11.79       14.62      0.92 o 
  -7   5   8        1.08        1.73      2.24 o 
  -6   5   8       62.67       60.96      2.04 o 
  -5   5   8       10.59       11.91      0.86 o 
  -4   5   8       64.16       62.22      2.40 o 
  -3   5   8        1.85        2.44      1.55 o 
  -2   5   8       11.40        8.77      0.81 o 
  -1   5   8        0.25       -1.67      1.67 o 
   0   5   8       20.06       19.70      1.30 o 
   1   5   8        7.07        4.80      1.22 o 
   2   5   8        2.21        3.17      2.44 o 
   3   5   8        0.20       -1.47      2.44 o 
   4   5   8       12.40       11.15      1.30 o 
   5   5   8        5.41        3.74      2.69 o 
   6   5   8       18.73       17.75      1.47 o 
   7   5   8        0.02        3.26      2.85 o 
  -9   6   8        6.79        7.86      0.98 o 
  -8   6   8       30.39       34.35      1.63 o 
  -7   6   8        1.93        2.24      1.78 o 
  -6   6   8        1.54        3.23      1.70 o 
  -5   6   8       15.44       13.35      0.86 o 
  -4   6   8        0.94        0.76      1.72 o 
  -3   6   8        2.48        2.94      1.10 o 
  -2   6   8        6.04        9.50      0.90 o 
  -1   6   8       92.32      103.64      2.61 o 
   0   6   8        7.12        8.47      1.22 o 
   1   6   8        0.54       -0.98      2.36 o 
   2   6   8       28.17       26.70      1.38 o 
   3   6   8        1.31        0.41      2.60 o 
   4   6   8        8.15        7.16      1.38 o 
   5   6   8        1.23        2.60      2.77 o 
   6   6   8        2.55        2.77      2.85 o 
  -7   7   8        1.45       -0.98      2.01 o 
  -6   7   8      151.62      161.89      3.28 o 
  -5   7   8        0.42       -0.59      1.87 o 
  -4   7   8        6.26        6.77      2.04 o 
  -3   7   8       42.77       43.05      1.33 o 
  -2   7   8       81.29       73.03      3.58 o 
  -1   7   8        0.08       -1.37      1.87 o 
   0   7   8        4.19        5.13      1.30 o 
   1   7   8       49.60       51.20      2.12 o 
   2   7   8       16.97       16.12      1.38 o 
   3   7   8       55.55       54.62      2.52 o 
   4   7   8       30.08       30.12      1.55 o 
  -5   8   8       21.41       26.36      1.09 o 
  -4   8   8        5.77        6.09      0.92 o 
  -3   8   8       18.20       17.70      1.67 o 
  -2   8   8        5.51        7.71      0.98 o 
  -1   8   8       51.56       56.15      1.67 o 
   0   8   8        0.84        1.14      2.69 o 
   1   8   8       10.97        9.52      1.47 o 
   2   8   8        2.37        2.69      2.69 o 
 -10   1   9       20.88       24.68      1.12 o 
  -9   1   9        0.16       -1.90      1.90 o 
  -8   1   9       22.43       24.70      1.14 o 
  -7   1   9       11.78        8.59      0.92 o 
  -6   1   9        0.14        0.60      3.95 o 
  -5   1   9        7.39        8.10      0.86 o 
  -4   1   9        1.46       -0.10      1.72 o 
  -3   1   9        4.82        6.80      1.26 o 
  -2   1   9        0.16        0.60      1.67 o 
  -1   1   9        0.44        0.09      1.81 o 
   0   1   9        0.98        2.36      2.60 o 
   1   1   9       16.60       18.80      1.47 o 
   2   1   9        1.02        0.41      2.77 o 
   3   1   9       20.70       21.57      1.47 o 
   4   1   9        0.04       -3.01      3.01 o 
   5   1   9       28.51       31.50      1.71 o 
   6   1   9        0.15       -0.16      3.09 o 
  -9   2   9       49.90       54.84      1.64 o 
  -8   2   9       45.01       52.37      1.58 o 
  -7   2   9        7.29        9.44      0.81 o 
  -6   2   9        1.66        0.73      1.64 o 
  -5   2   9        5.21        5.81      2.32 o 
  -4   2   9       29.00       23.32      0.86 o 
  -3   2   9      211.09      201.44      5.98 o 
  -2   2   9      119.02      115.24      2.65 o 
  -1   2   9      456.16      404.75      4.35 o 
   0   2   9       11.46       11.07      1.47 o 
   1   2   9      385.98      400.25      6.67 o 
   2   2   9        0.34        3.58      2.60 o 
   3   2   9      123.74      123.41      4.48 o 
   4   2   9        8.21        8.71      1.47 o 
   5   2   9       27.38       29.14      1.71 o 
   6   2   9       20.86       19.86      1.63 o 
  -9   3   9       10.42       12.13      0.98 o 
  -8   3   9       10.65       12.66      0.86 o 
  -7   3   9        0.98        0.07      1.75 o 
  -6   3   9       32.67       29.11      0.97 o 
  -5   3   9       90.26       92.91      2.56 o 
  -4   3   9       84.63       84.55      3.42 o 
  -3   3   9       76.25       75.13      2.36 o 
  -2   3   9       85.46       78.87      3.50 o 
  -1   3   9        0.42       -1.29      3.01 o 
   0   3   9       41.61       48.11      2.12 o 
   1   3   9        8.10       10.91      1.38 o 
   2   3   9       10.27        7.90      1.55 o 
   3   3   9       22.23       23.20      1.55 o 
   4   3   9       13.19       12.78      1.38 o 
   5   3   9       37.92       42.90      2.12 o 
   6   3   9       14.47       15.38      1.71 o 
  -8   4   9       60.35       67.74      3.22 o 
  -7   4   9       12.65       11.47      0.95 o 
  -6   4   9      149.91      161.87      7.49 o 
  -5   4   9        0.06       -2.12      2.12 o 
  -4   4   9      195.53      187.06      3.31 o 
  -3   4   9       75.95       67.66      1.75 o 
  -2   4   9       90.03       82.90      2.56 o 
  -1   4   9       77.82       66.97      1.97 o 
   0   4   9        3.51        2.93      2.52 o 
   1   4   9        6.77        2.77      2.44 o 
   2   4   9       16.15       16.52      1.30 o 
   3   4   9       11.58       10.09      1.38 o 
   4   4   9       23.12       21.41      1.55 o 
   5   4   9        1.74        4.40      2.60 o 
  -7   5   9      125.14      127.67      2.96 o 
  -6   5   9      100.64      106.02      2.90 o 
  -5   5   9      234.05      244.61      3.83 o 
  -4   5   9      401.18      398.08      4.66 o 
  -3   5   9      180.72      182.95      3.42 o 
  -2   5   9      379.50      365.25      5.09 o 
  -1   5   9        3.55        3.05      1.23 o 
   0   5   9      257.07      263.66      5.62 o 
   1   5   9       18.37       15.55      1.47 o 
   2   5   9       34.65       32.89      1.79 o 
   3   5   9        6.50        6.19      1.30 o 
   4   5   9       41.70       39.64      1.87 o 
  -6   6   9      266.03      291.08      4.20 o 
  -5   6   9       11.19       11.89      1.04 o 
  -4   6   9      192.77      205.42      3.59 o 
  -3   6   9       21.79       22.38      1.06 o 
  -2   6   9       27.21       27.16      1.09 o 
  -1   6   9        6.61        5.82      1.02 o 
   0   6   9        1.49       -1.06      2.85 o 
   1   6   9       79.73       73.18      2.69 o 
   2   6   9       29.61       33.86      1.87 o 
   3   6   9        4.76        3.34      2.77 o 
  -3   7   9      104.10      107.46      3.02 o 
  -2   7   9      147.00      130.97      3.36 o 
  -1   7   9       19.26       16.65      1.09 o 
   0   7   9      123.94      143.35      4.72 o 
  -7   0  10        9.67        7.43      3.30 o 
  -6   0  10       34.83       32.83      1.12 o 
  -5   0  10      135.69      145.50      3.19 o 
  -4   0  10      108.79      114.12      4.23 o 
  -3   0  10       14.78       18.06      1.06 o 
  -2   0  10      172.72      182.94      3.65 o 
  -1   0  10       29.42       33.62      1.21 o 
   0   0  10      303.14      331.14      6.76 o 
   1   0  10      270.54      277.34      6.43 o 
   2   0  10      197.38      190.32      5.54 o 
   3   0  10      199.15      220.19      5.86 o 
   4   0  10       18.00       20.59      1.79 o 
  -7   1  10        0.05       -0.17      2.00 o 
  -6   1  10       64.61       64.83      3.34 o 
  -5   1  10       29.40       32.87      1.25 o 
  -4   1  10       59.16       63.84      1.81 o 
  -3   1  10       18.08       18.77      1.01 o 
  -2   1  10        1.43        0.21      2.01 o 
  -1   1  10       54.56       56.51      2.28 o 
   0   1  10       35.80       42.82      1.87 o 
   1   1  10       49.39       58.20      2.60 o 
   2   1  10       78.78       73.83      3.09 o 
   3   1  10        0.80        3.66      2.93 o 
  -7   2  10       80.96       79.52      2.27 o 
  -6   2  10       54.87       58.12      3.22 o 
  -5   2  10        3.83        1.54      1.81 o 
  -4   2  10       47.99       45.89      1.41 o 
  -3   2  10        5.83        7.64      1.42 o 
  -2   2  10       75.97       76.50      2.06 o 
  -1   2  10        6.03        6.15      2.60 o 
   0   2  10       99.49      100.69      4.48 o 
   1   2  10       98.88       90.84      4.31 o 
   2   2  10       74.23       68.21      2.77 o 
   3   2  10       42.48       42.90      1.87 o 
  -6   3  10        4.98        4.14      1.17 o 
  -5   3  10      119.67      125.45      3.02 o 
  -4   3  10        8.42        6.27      0.98 o 
  -3   3  10      142.19      152.14      5.05 o 
  -2   3  10       20.19       17.04      2.04 o 
  -1   3  10      150.95      150.23      4.40 o 
   0   3  10       32.80       37.44      1.79 o 
   1   3  10       13.44       20.27      1.55 o 
   2   3  10       21.50       23.85      1.63 o 
  -5   4  10       39.03       46.93      1.67 o 
  -4   4  10        1.76        0.17      2.04 o 
  -3   4  10        0.00        1.63      1.84 o 
  -2   4  10        2.94        3.87      1.90 o 
  -1   4  10        0.34        1.47      2.12 o 
   0   4  10        5.80        5.21      1.30 o 
   1   4  10        0.49        0.90      2.69 o 
                                                 
